# Supplementary material for: 5′ isomiR variation is of functional and evolutionary importance
Source: Nucleic Acids Res. 2014 Jul 23;42(14):9424–35. doi: 10.1093/nar/gku656 (PMC4132760; doi:10.1093/nar/gku656)
Supplement: SUPPLEMENTARY DATA [file supp_gku656_nar-02457-a-2013-File012.xls]

## Sheet: hESC microarray
mRNA	ES 1	ES 2
LOC642210	65461.1	59169.9
LOC401206	64464.1	59631.1
EEF1A1	57513.4	52186.5
LOC646195	57308.6	48723.6
TUBB2B	56615.4	45776.2
LOC731096	53837.8	47534
LOC341457	53546	48885.8
RPS3	52902.1	46100.2
RPL27	52540.9	43906.1
LOC441876	52057.5	45582.4
LOC388474	51737.9	44614.6
RPL35A	51024.7	40915
RPL39	50530.3	41566.2
LOC440589	49750.7	46604.4
RPS25	49504	49065.9
FTL	48340.6	42592.4
ACTG1	47667.2	37290.9
COX7C	46286.2	39121.8
LOC284821	46129.1	36901.2
EIF4A1	45800.1	41794.9
RPS12	45624.8	37617.2
LOC645436	45547.1	34388.2
TPT1	45511.4	37153.9
RPS10	45371.8	35624.4
RPL38	44810	38814.4
LOC387867	44714.8	41408
LOC388720	44354.7	40668
ATP5B	44171.6	34593.9
RPL24	44128.4	42169.4
OAZ1	43742.9	38657.4
LOC642817	43023.8	26495.5
H3F3A	42742.3	32682.7
LOC652624	42690.6	34963.4
RPS2	41838.9	36015.1
LOC400963	41779.1	41367.9
RPS5	41762.1	31440
RPL18A	41282.1	37503.7
LOC731365	40424.1	29219
RPL12	40258.7	34262.8
RPLP2	40208.5	33779.5
ACTB	40195.8	31194.2
LOC440733	40033.1	36224.8
LOC647361	39890.5	34556.8
LOC645899	39744.6	33256.7
RPL26	39665.3	30593.1
TOMM7	39347.5	32592.5
ATP5A1	39161.3	30725.9
LOC441246	39042	35281.1
HS.508682	39004.3	34338.4
EIF3E	38809.6	30757.4
MYL6	38799.5	31499.9
RN7SL1	38384.8	38258.1
RPL27A	38106.1	29793.3
RPS11	37958.9	33806.3
RPL18	37591	34778.1
LOC650369	36756.2	33522.5
LOC645683	36756.1	32320.9
TUBA1C	36713.8	29118
EEF1G	36526.5	28511.9
RPL10A	36234.6	33161.1
LOC389435	36163.3	33585.8
LOC441034	36147.5	33516.5
RPS16	35921.7	32459.9
C17ORF45	35737.4	26930.2
RPL19	35701.4	36814.2
LOC652071	35680.6	31382.1
SLC2A3	35495.6	25211.3
LOC388654	35476.9	30656.5
RPL30	35127.9	28036
RPS6	35087.3	28915.3
RPL3	35070.2	30002.5
LOC649049	34753	28639.8
RPS9	34512.9	27550.3
HINT1	34438.3	27178.6
RPL4	34212.1	25167.1
GSTP1	34037.4	28635.6
LOC645385	33513.7	24504.7
TUBA1B	33231	27805.7
RPL17	33125	25750.5
MDH2	32948.6	26194
TBCA	32916.7	26445.8
UBB	32724.2	25143.7
FARSLB	32703.6	27934.2
RPS17	32669.5	27943
RPS19	32606.1	23680.6
SLC25A5	32384.4	26163.2
FAU	32378	24598.1
LOC401019	32363.7	27614.3
LOC729466	32280	27911.2
LOC650276	32155.6	30289.4
LOC646483	32098.3	28679.1
LOC653232	32085.4	29256.2
EIF4A2	31869.7	26023.4
H2AFZ	31856.1	23034.3
UBC	31736.6	26792.9
LOC649548	31646.8	26381.1
RPS14	31620.1	26191.3
PRDX1	31512.5	23224.3
LOC91561	31271	27360.2
LOC648000	31169.7	21938.5
RPL21	31166.2	28629.5
LOC644039	31059.7	26505.8
RPL11	31059.2	27345.5
TMSB10	30967.4	23012.8
RPSA	30738.7	26752.9
LOC651436	30667.4	25102.8
LOC390354	30472.9	25334.9
ENO1	30438.9	23604
EEF2	30378	26239.4
RPS20	30320.8	23443.5
LOC646200	30265.7	28992.2
COX4I1	30153.4	25253.6
LOC441775	30060.6	26116.4
COX7A2	29969.1	25250.4
LOC643284	29801.6	23357
PHGDH	29538.6	21653.1
RPS13	29354	23099.8
C14ORF156	29105.7	24581.5
NPC2	29073.5	25211.8
MRCL3	29014.2	23017.1
RPS27	28903.1	27958.6
HIST1H4C	28874.3	28470.6
NDUFS5	28736.5	20287.2
LOC654194	28716.5	23673.1
GNB2L1	28549.3	27408.7
NACA	28114.7	24258.4
PFN1	27980.9	24503.2
RPL6	27863.5	24509.8
RPS18	27839.7	20971.3
NDUFA4	27783.5	20832.2
CD24	27632.1	23059.1
RPS29	27590.5	24931.7
LOC646531	27538.3	21607.4
UBA52	27131.2	24484.2
LOC646766	27013.7	22523.1
LOC649150	26948.9	24780.5
RPS27A	26790.2	23850.5
RPL35	26703.7	20707.4
RPL8	26354.7	22941.7
LOC648210	26296.9	20144
BTF3	26068.9	20727.1
COX5A	25963.2	21072.4
LOC642559	25550.9	21503.8
S100A10	25378.3	20933.7
ATP5H	25115.5	19679.7
GAPDH	25012.3	20729
IFITM1	24937.3	22105
LOC440926	24933.8	20625
SNRPG	24927	21775.1
LOC285053	24897	18637.7
LOC400721	24882.7	19206.7
YWHAQ	24738.3	21121.2
ZIC2	24323.8	20584.1
LOC440567	24095.1	21497.8
RPS15A	24066.2	18371.7
APOE	24055.9	19708.7
LOC347544	23698.7	17748.2
DPYSL3	23585.5	18593
LOC441087	23501.9	18634.5
LOC440055	23443.7	17585.5
COX8A	23270.1	19810.9
CD81	23218.1	19431.9
TXN	23183.7	17645.2
NDUFA1	23157.2	19946
YWHAH	23104.9	19660.9
PPA1	22995.5	17466.6
GLTSCR2	22991.6	17668.4
LOC388524	22944.5	19781.7
CSDA	22903.4	21488.1
LOC647000	22758.9	18950.9
TPI1	22613.2	18065.4
HMGN1	22555.1	20489.6
LOC647856	22500.9	16396.3
RPS4X	22412.8	18328.4
ANP32B	22370.7	18045.5
HSP90B1	22322.6	18935.9
LOC645895	22318	18363.7
UQCRH	22240.1	17225.8
LOC649447	22145.1	18908.6
RPL41	22049.3	20092.7
LOC649821	22046	17353.1
LOC399900	22030.6	21391.4
ATP5O	22017.9	17409
DPPA4	21988.5	18532.8
PRDX6	21442.2	16570
LOC644029	21348	18697.3
LAPTM4B	21313.7	17380.1
SRP14	21259.9	15705.1
MIF	21240.1	17769
AMY1C	21155.7	17277.8
LOC643357	21130.2	17291.4
LOC653314	21116	18300
TMSB4X	20967.2	21601.5
TUBB	20801.5	16253.6
LOC643433	20714.9	19061.7
COX6B1	20702.6	17280.3
SNRPF	20626.3	18341.5
LOC644863	20574.7	15461.9
LOC651894	20468.4	16141.9
MDH1	20364.5	15520.8
CCNI	20360.9	16680.6
DNCL1	20279.5	16146.1
LOC644511	20277.3	14505.7
EIF3F	20249.1	16372.3
LOC729603	20245.1	14840.1
PSMB1	20226.2	16315.2
VIM	20226.1	15899.3
TKT	20112.2	16273
MRLC2	20071.6	15476.2
LOC285900	20044.6	15087.6
F2R	20043.8	16140.8
LOC391656	20025.3	15811.4
COX5B	19993.5	14781
C11ORF10	19912.6	17000.5
CALM2	19907.8	13820.5
NDUFB8	19715.9	16286.5
HNRPA2B1	19695.1	16540.4
SNRPD2	19628.8	18632.9
LOC648249	19626.7	15607.8
RPS3A	19573	16644.9
HNRNPD	19520	15248.9
RPLP1	19435.1	17517.2
JUND	19429	16043.7
LOC642250	19356.7	17080.9
RPL15	19348	15390.1
RPLP0	19346	17613.2
C19ORF31	19300.2	16651.2
LAIR1	19295.1	16693
RPL36AL	19291.8	15779.9
LOC402251	19251.3	16250.7
CCT8	18983.9	14340.4
RPS15	18981.4	15259.8
C20ORF52	18832.4	14888.5
COX6C	18723.9	16808.8
LIN28	18708.9	16735.8
RPL5	18642	16184.2
LOC643031	18555.6	13850
LOC387841	18451.3	12908.7
RPL31	18426.5	14274.3
AP2S1	18416.9	16477.2
LOC402694	18410.1	15510.9
FTHL7	18382.7	14596.4
LDHA	18295.3	12487.2
NAG18	18189.3	12664.1
LOC646723	18126.1	13227.7
ORC6L	18049.5	15423.5
PSMB6	18015.8	15288.2
LOC645688	18008.2	17947.4
SAE1	17981.7	17362.7
SEC61G	17967.6	13916.9
MAD2L2	17963.5	15278.6
LOC650646	17815.4	12747.9
RPL9	17610.2	13491.6
NDUFAB1	17462.5	12392.2
RPL13A	17385.6	12701.5
SERPINE2	17385.1	14209.9
LOC285176	17384.7	15694.9
RPS24	17288.9	13736.6
AHCY	17261	14315
GAL	17198.7	12362.4
RPS4Y1	17180	14086.7
UQCRFS1	17142.4	14492
GPX4	17127.5	13800.2
FSCN1	17103	14433.2
SEC11A	17096.7	13634.8
HSP90AB1	17076.9	12541.7
KHDRBS1	17076.5	13786.8
RPL22	16904.1	14387.4
C1QBP	16887.4	13730.1
LOC402057	16855.9	13481.4
AARS	16747.1	15358.9
NDUFB5	16684.8	14098.4
GLO1	16623.3	12432.2
HS.213061	16578.8	14353.9
EIF3EIP	16526.2	12336.9
HSPA8	16455.1	12772.6
SNHG5	16433.9	12221.6
DNAJC8	16349	13475.5
PCBP2	16298.1	12633
LOC643272	16285.4	12236.6
PTTG1	16108.8	11637.4
TUBA1A	16079.2	13536.1
HRASLS3	16078.4	13852.4
NOLA3	16042.1	11924.5
LOC653226	15819.1	11695.9
PCBP1	15755.6	13524.8
ROCK2	15755.6	13679.1
MSH3	15730.5	13045.3
ATP5EP2	15704.7	13014.9
RBPMS2	15597	12973.4
CRABP1	15515.2	12584.6
VDAC1	15497.4	11874.8
CKS1B	15452.8	12449.9
SFRS9	15435	11930.7
LOC440737	15356.5	11152.1
LOC648622	15347.3	13404.2
MGC16703	15110.3	14021.9
ARPC3	15107.2	10487.5
SOD1	15052.9	11646.1
PSMB3	15041.5	11171.9
MFGE8	15039	12209.3
NEDD8	14959.1	13002.8
TXNDC17	14935.3	11974.4
PRDX5	14811.3	11572.5
LOC134997	14745.5	12813.9
MRPS6	14735	12150.9
PSMB7	14473.2	13018.1
LOC647340	14462	10929.9
LOC643509	14412.2	14125.5
TMEM14C	14400.7	10984.1
MTCH1	14391.4	11262.6
RPS21	14218.2	11234.7
LRAP	14195.4	12026.6
SET	14179	10129.2
EIF3K	14169.5	12295.9
ERP29	14160.2	11284.3
SMS	14011.7	10677.9
PABPC1	13965.2	12137.3
POLR1D	13911.5	11589.7
LOC650152	13907.5	11153.4
SPCS1	13851	11985.1
C15ORF15	13780.2	11232.4
PPP1CC	13778.5	12539.1
RPL36	13767.2	10686.2
LOC731985	13754.7	10981.4
PTBP1	13751.3	12501.8
FDFT1	13686.9	10136.9
IMAA	13672.3	11676.2
SCD	13646.9	11494.5
ITGB4BP	13524.8	10063.5
ILF2	13515.3	10770.2
SHFM1	13499.4	10964.2
PDHB	13476.8	11686.1
YWHAZ	13386.8	9181.5
IL18	13362.7	12410.8
ANXA5	13262	10344.2
CCDC72	13247.1	11612
LOC645682	13245	9358.7
KPNB1	13233.6	11965.3
SERF2	13211.1	10698.5
CDC37	13202.9	11158.3
PRDX3	13139.9	9945.1
SS18L2	13121	11346.7
PSMA6	13095.7	9386.6
LOC648024	13059.8	9547.5
IMPDH2	13027.4	9995.9
LOC653658	13008.4	10955
ATP5L	12946.2	11305.1
LOC127295	12939.7	11995
PSMB4	12929.3	10279.2
PAICS	12902.1	9796.6
KIAA0101	12859.7	10526.7
IFITM2	12852.9	10833
CAMLG	12844.7	11173.2
DARS	12816.9	10473.4
JARID2	12806.3	8692.4
LOC728481	12784.6	10269.8
HSP90AA1	12713.6	10612.8
LOC388275	12713.1	9918.1
LOC731049	12701.9	9435.5
QARS	12677.1	11378.9
CNTNAP2	12591.4	9351.2
PFDN5	12547.8	9966.3
PGRMC1	12546.8	9852
39700	12538	9702.6
CARHSP1	12468.6	10514
PARK7	12432.2	9384.2
EEF1B2	12415.1	10462.6
DDT	12400	10669.7
LOC387820	12385.2	9786.6
TEGT	12316.2	11102.2
SRP9	12269	10349
GJA1	12235	8434.1
SLC25A3	12190.9	9905.9
ATP5I	12184.4	9641
CFL1	12177.5	10316.1
BASP1	12151.3	10257.6
NME1-NME2	12094.3	9519.9
CLEC2D	12025.9	10075.7
NDUFA3	11988.7	8185
IFITM3	11987.5	9562.4
GLRX5	11962	9644
EIF3H	11850.8	9061.7
ATP6V1G1	11844.3	9193.2
LILRB3	11810	9998.5
WBP2	11756.3	9830.4
HSPE1	11737.7	9950.3
COX17	11733.5	10270.4
SNRPN	11732.9	9545.1
TIGA1	11725.9	10178.9
C17ORF61	11723.4	10658.3
LOC730534	11721.9	7858.6
LOC158345	11718.2	9750.3
LOC728492	11710.8	10201.8
PARP1	11662	10901.5
STOML2	11652.4	9102.7
TXNDC12	11619.7	9416.9
ADSL	11607	9566.3
CALM3	11595.1	9673.8
LOC440927	11546	9140.8
GARS	11504.4	10399.3
PSMA5	11503.1	8841.8
JTB	11465	9606.2
C20ORF24	11446.1	9274.7
LOC730740	11426.4	10015
ALDH9A1	11402.9	9905.9
NDUFS8	11326.5	9405.6
SUMO3	11321.5	8697.5
PDCD7	11266.4	9178.8
IGF2BP3	11235.1	8858.8
SNURF	11183.8	8277.2
DYNLL1	11174.5	10419.8
EIF2S3	11168	8788.2
ARMET	11136	8698.8
NUCB1	11113.5	9663.5
TOP2A	11109.3	9348.4
PPP2R1A	11097.5	8441.2
HNRPA1P4	11096.1	7829.5
GNB1	11090	9717.2
CYC1	11059.7	7935
ATP5J	11041.6	8454
HSPD1	11024.5	9446.1
MKRN1	11020.9	9998.8
PRR13	10995.8	10194.1
APEX1	10994.3	9222.4
CKS2	10986.8	9383.6
RHOA	10955.5	9486.1
GSPT1	10908.1	9029.3
EIF1	10847.2	9725.8
PRDX4	10837	7912.2
NDUFS4	10795.2	8195.1
LTA4H	10795	8347.2
ALDH7A1	10794.8	8408.7
RCC2	10685.4	9607.4
NCOA4	10659.1	9129.3
VDAC3	10632.3	8644.6
AURKAIP1	10538.8	9305.7
MYL6B	10536.4	8059.7
NDUFV2	10515.6	8596.8
LOC391811	10446.6	7738.4
CDC20	10402	7748.5
CCND2	10375.8	8825.2
TACSTD1	10365.2	8341.3
SUMO2	10362	7722.9
LSM2	10352.4	6654.4
RPS7	10330.2	7893.8
MYH10	10313.1	9142.2
SNRPA1	10312.8	8852.5
PCNP	10309.6	7299.5
RPL37A	10306.6	8473.8
CCR6	10280	8020.5
MRFAP1	10278.6	8084.2
UQCRQ	10277.1	8930
XPNPEP3	10257.6	9929.2
ATIC	10252.4	8615.8
TUBB3	10250.4	8351.1
TINP1	10244.2	8711.2
MAPRE1	10204.1	8098.6
C2ORF25	10200.9	8059.2
SFRS4	10137.4	7878.1
HNRNPAB	10117.4	8233.3
DAD1	10117.3	7212.5
EPN1	10104	9025.8
RPA3	10094.9	8170.3
RPL32	10091.6	7783.7
LOC646849	10074.2	6799.2
MRPL37	10018.7	7160.7
SEMA6A	10011	9193.6
POU5F1P1	9987.6	7424.4
SSBP1	9976.9	9031.7
SSU72	9964.9	8755.2
NPM3	9957.8	8557.1
SHMT2	9931.2	7433.5
SEC61B	9927.1	8368.4
CDH2	9921.2	8537
FBL	9906.9	8205.8
ASNS	9905.4	7483.2
SFT2D1	9896.4	8284.9
CDH1	9878.7	7679.7
CHCHD2	9866.1	9103.6
CIP29	9846.5	7363.1
TOMM20	9828.5	7824.4
CNIH4	9814.8	7665.6
LSM1	9760.3	7678.6
ARL6IP1	9752	7404.8
HDAC2	9725.6	7451.1
ZNF486	9720.7	9270.8
LDHB	9685.7	8722.9
HSPC152	9681.9	7602.3
RPS28	9678	7956.1
CEBPZ	9644.5	8383.3
RPS27L	9643.7	7320.5
PSMB2	9637.6	6555.5
ENY2	9630.2	8538.6
GHITM	9617.3	8092.8
LOC650518	9604.6	7297.1
RPS26L	9565.7	7752.1
GJC1	9560.3	7417.7
RPS26L1	9547.2	7865.1
LOC645317	9489	8541.7
DC2	9469.2	7711.6
HDDC2	9440.4	7842.5
SLC25A39	9438.9	7802.3
LOC651816	9385.6	7879.7
EIF3D	9377.2	7463.9
METAP2	9359.2	7686
NOL7	9350.9	8355.4
CISD1	9345.8	7701.8
RAB7A	9255.3	7165.8
EDF1	9249	7030.8
CAP1	9241.3	8358.6
PGAM1	9219.2	6587.1
LOC646630	9188.3	7465.2
CCT2	9180.4	8104.4
AKR1D1	9159.3	7885.6
YBX1	9159.1	7351.5
ALPL	9154	7186
CNN3	9145.7	7293.8
DDX5	9135.3	6461.7
TALDO1	9128.4	6840.7
MARCKSL1	9100.1	7151.7
REXO2	9079.6	7083.1
LSM7	9079.6	7700.5
GTF3A	9051.5	7003.5
VIL2	9047.4	8422.6
C21ORF24	9014.6	7344.8
THOC7	9005.2	7464.1
EIF4B	8993.5	8534.7
CARM1	8987.3	8474.1
PSAP	8982.6	8049.5
CDKN2AIPNL	8928.3	7224.2
CCNB2	8925.7	7243.8
PSMC1	8843.6	6692.3
LSM3	8839.9	7099.8
UCHL1	8837.4	6802.8
RPAIN	8832.5	7539.6
TRAM1	8821.2	8293.4
SPINT2	8816.9	6909.3
CYB5B	8781.5	6704.6
NDUFB3	8770.8	7058.8
LOC642947	8769.1	7101.7
CLIC1	8748.8	6296.6
RHEB	8738	7116
RANBP1	8723.5	7343.5
XPO1	8709.8	6622.6
ATP6V1A	8682.5	7448.6
MGC29891	8662.3	6922.2
LOC283412	8652.9	6398.3
POLR2F	8648.5	7291.2
NDUFB11	8646.4	8062.5
LOC653505	8634.5	7665.4
HEXB	8629.9	7156.6
ALKBH5	8629.6	8030.2
LASP1	8602	7249.2
ATP6V1E1	8600.5	6906.5
LSM4	8586.7	6622.2
DPYSL2	8573.9	8056.6
BXDC1	8558.2	5712.4
MGST3	8556.7	7099.5
PSAT1	8547.9	7372.7
BOLA3	8538.1	6820.4
EIF3G	8536.3	6680.1
TMEM59	8525.8	6653.5
RPL7L1	8514.2	6997.3
C2ORF28	8510.1	6469.1
PDLIM1	8493.3	6675.6
SDHB	8487.5	5886.5
ACTR2	8479.9	6546.8
TMED3	8474.9	7327.6
PPP1R14B	8448.9	6189.8
SNRPB	8445.6	6899.9
TEAD2	8438.3	6152.5
TMEM183A	8427.6	6525.1
LOC653773	8408.8	7569
DCTN2	8375.3	5874.1
C16ORF61	8374.1	6436.4
MORF4L2	8368.2	5812.6
NDUFB7	8355.4	6855.8
NDUFB2	8327.8	7531.9
C5ORF13	8327.1	6855
MRPL51	8318.4	6650.8
PDE4C	8315.6	7717.7
TMEM66	8314.1	6394.8
PUF60	8300.5	6701.4
ATP5F1	8293	6902.9
POLR2G	8290.4	6581.4
TMEM183B	8269.2	6702.6
NUDC	8243.9	7673.8
IMP3	8235	6286.5
PABPC4	8234.4	7881.9
SPP1	8229.8	5874
LGALS1	8227.5	6538.1
CLNS1A	8219.2	7351.1
NDUFA13	8210.2	6438.5
ITM2B	8209	6293.3
NONO	8204.9	7187
DHX15	8195.3	6795.1
GTF2E2	8193.7	6585.2
MRPL3	8187.8	7537.8
EIF3M	8187.8	6360.4
PGD	8186.9	5517.2
SSR4	8181.8	7166.3
C7ORF44	8144.8	6569.9
COX6A1	8091.8	6585.5
ZFAND5	8032.3	6548.2
ZNF549	8019.9	6902.1
C17ORF92	8008.7	5958.5
EIF5A	8002.3	6195.4
SALL2	7972.3	6963.7
CSNK2B	7971.7	6052.1
C6ORF160	7963.2	6773.7
CSTB	7948.1	6334.3
CXADR	7946.7	6058.2
PTTG3	7932.6	7113.3
CCND1	7908	7401.2
MT1X	7903.3	7448.4
LOC646567	7899.6	6005.3
CLUAP1	7890.2	6823.7
LEFTY1	7883.6	6170.9
EPRS	7882.8	7536.2
IDH1	7833.8	6253.2
FAM44B	7820.3	6037.3
BAMBI	7808.6	5860.3
NDUFA12	7793.9	6177.7
GDF15	7793.6	5898.6
ATP5J2	7786.5	6486.7
PNPT1	7781.9	6354.8
LOC389787	7776.7	6898.4
GSTO1	7765.2	5837
RRM1	7758.4	6826.5
COPA	7740.2	6410.7
METAP1	7738.5	6329.3
SLC44A1	7724.6	5848.2
TAGLN	7704.5	6130
GNPDA1	7699.9	6870.9
YWHAB	7692.5	5791.5
NCL	7678.8	4847.6
C9ORF80	7627.9	6297.8
NARS	7614.8	6169.1
CCT7	7610.1	6089.2
PCCB	7599.8	5904.1
C20ORF30	7597.3	5411.9
XBP1	7595.4	6091.5
TMEM147	7583.5	5308.4
LOC645138	7572.2	6561.5
NDUFA11	7565.1	5369.1
CNDP2	7560.9	6765.9
CNBP	7552.9	5676.1
LSM5	7551.2	6904
LAMC1	7543	6938.6
HSBP1	7525.8	6094.5
CTNNA1	7519	6276.4
AKR1A1	7507.2	5433.2
CTGF	7465.2	5988.6
SAT1	7464.6	6156.3
NDUFS3	7459.9	6080.2
ETFA	7450.1	5769.1
MRPS30	7447.2	5827
ARL2	7446.2	5574.9
GGA1	7446	5934.3
COMMD7	7443.7	6055
ODC1	7437.2	6123.4
RPP21	7435.1	6079.8
ITIH5	7427.7	5860.1
ARPC1A	7417.3	6153.7
DDX21	7412	5200.3
SEPHS1	7373.9	5955.2
ANXA2	7350.1	5660.3
PODXL	7348.7	5352.8
HMGCS1	7343.9	5755.7
HMGN4	7336.4	5286.8
TCEB2	7313.8	5999.2
PSMG2	7312	5619.3
ERGIC3	7307.7	5697.8
ROD1	7300.6	6257.1
ADM	7287	6044.2
CCDC59	7286.5	5885.2
HSD17B12	7284.8	5609
VBP1	7277.2	5667.8
HSD17B7	7265.5	6211.3
NUP37	7235.5	5403.4
SRRM1	7232.2	5766.2
MRPS15	7210.7	6034.1
NDUFA8	7203.9	6309.9
PBX3	7180.3	6667.9
ATP6V1F	7178	5870.8
LOC732007	7131.2	5090.3
MARCKS	7121.8	6025.2
ITM2C	7111.1	6017.8
GOT2	7107.2	5947.6
MRPS24	7094.8	5627.4
C6ORF48	7093.5	6017.2
LAMP1	7087.9	5820.2
YARS	7084.1	6045.8
HDAC1	7074.9	5895.5
LOC388532	7072.3	6212.1
DDX1	7071.4	6501.5
DNAJB11	7064.3	6014
EIF3I	7059	5779.1
RAB3IP	7049.6	5483.2
PPP2CA	7048.9	6033.6
CETN2	7046.9	5895
PSMB5	6994.6	5980.5
CGNL1	6990.3	6099.7
THEM2	6974.4	5499
POMP	6969.3	6375.1
SLC16A12	6968.9	5897.2
FASN	6944.2	5545.1
OCIAD2	6934.4	5156.5
DNAJB6	6901.6	5427.8
FERMT2	6881.8	5898.2
PPT1	6878	4983.6
RND2	6871	5251.2
SLC2A1	6864.9	5883.2
BANF1	6855.7	5326.6
NME4	6827.4	5537.3
FAM62B	6820.3	5673.2
LOC646817	6813.7	6331.1
VCL	6780.7	6523.2
39706	6780.6	5075.8
TIMP1	6780.6	5813.4
UGP2	6766.4	5703.1
IGF2BP2	6759.7	6107.2
ECH1	6749.5	5565.2
BNIP3	6748.4	5381.1
BUD31	6741.7	4846.9
SC5DL	6737.8	5416.7
GNAS	6730.5	5185.9
AKR1B1	6720.7	5337.5
DUSP19	6719.7	6226.1
COPS5	6711.3	5673.5
PRICKLE4	6702.2	4972.3
PLS3	6654.7	5173.9
NIPSNAP1	6648.4	5432
CRABP2	6637.1	5122.2
C7ORF30	6635.4	5149.1
HEY2	6618.2	5261.4
SOX2	6593.3	4757.4
LDB2	6571.9	6161.2
LMO4	6571.5	5285.5
BRI3	6564.5	4938.2
P4HB	6564.2	6183.1
MT1A	6542.6	5627.3
FLOT2	6538.3	5625.4
COMMD6	6526.5	5546.6
GPC4	6516.8	5435.1
SF3A3	6515.6	5291.9
SUZ12	6510.8	5365.6
DDOST	6509.5	4983.3
RNF181	6504	5056.2
SRP14P1	6487.3	4327
RNF7	6475.2	5215.3
ACP1	6473.9	4604.5
LOC651149	6471.6	5128.7
ERH	6461.3	5349.9
SNRPB2	6439.2	5070.6
PIN1	6429.9	5502.8
RALA	6405.5	5355
ATP6AP2	6380.1	5251.2
GLTP	6368.9	4747
DKC1	6367.4	4748.2
METTL5	6365.9	4712.2
DPY30	6355.4	4997.1
MCM6	6353.7	5554.6
TMEM87A	6331.7	5458.8
HIGD1A	6318.7	5172.4
COQ5	6285.6	4854
RPN1	6281.3	5004.4
PUM1	6278.8	5314.8
LSM14A	6270.9	5235.2
SFRS2	6269.7	5060.6
LOC729317	6261	5041.8
PGM1	6249.4	5379.8
LITAF	6240.7	5215.2
MAPK6	6232.6	4866.6
ANXA1	6229.5	4838
TUG1	6222.3	5209.6
COL5A2	6218.6	4992.2
PPP6C	6213.1	4786.1
HLA-A	6211.8	4552.8
PRMT1	6211.5	5067.9
SRRM2	6199.6	5102.7
HS.57079	6198.7	5094.8
LOC148915	6191	4951.2
TMEM85	6170.3	5034.6
LOC440359	6169.8	4204.2
UBE2M	6163.1	4576.7
LDLR	6159.4	5094.8
RPS26	6157	5097.8
NGFRAP1	6135.6	5231.2
NTS	6125.5	4773.1
CREB1	6124.5	5758.8
C14ORF24	6121.5	4724.2
IMP4	6102.6	4593.3
LOC731640	6092.9	4896
NME1	6089.4	5096.3
PSMD7	6085.6	4943.1
MRPS9	6083.6	5161
C14ORF85	6065	5184.2
DPM1	6058.5	4642
C6ORF125	6056.4	5263.8
NUDT5	6053.6	5004.8
MTHFD2	6044.2	4638.9
ZSCAN10	6021.7	4855.4
FKTN	6016.9	5347
COPS3	6012.6	4895
SAMM50	6010.6	5352.3
EBNA1BP2	6003.2	5143
RAB2B	6002.8	4749.5
TYMS	5972	4355.1
OCIAD1	5968.7	4803.8
SLC7A5	5963.4	5543.9
DBNDD2	5947.7	4421.5
ATF4	5947.6	5035.8
ALDOA	5946.5	4941.8
EIF4G2	5942	5737.7
HMGCR	5940.5	4959.2
TMBIM4	5929.2	4847.7
HIGD2A	5923	4848.2
POU5F1	5915.9	4837.4
RWDD1	5895	5013.5
TOMM40	5877.1	5588.2
TUBB2A	5866.8	5014.9
GABARAPL1	5864.3	4678.7
TMED10P	5858	4720.5
MTA3	5849.2	4361.7
QPRT	5820.1	4972.3
EBPL	5817.2	4060.1
NGRN	5815.1	4798
EMD	5811.9	4816.1
USO1	5809.4	5073.7
SCNN1A	5807.2	4714.5
NDUFS7	5797.6	4549.9
RARRES2	5795.8	5664.6
AURKA	5788	4734.2
C22ORF16	5787.7	4834.2
DCUN1D5	5787.3	4259.6
GLG1	5785.1	5132.4
AP1S2	5756.3	4193.1
LOC442454	5750.5	5473.2
SF3B14	5748.9	4549.4
FAM115A	5744.6	4438.6
ENOPH1	5735.8	4836
RPRM	5735.1	4307.6
RPL23	5731.9	4880
UBE2E1	5712.7	4330.3
BTG1	5707.1	4657.4
UBE2C	5701.9	4789.6
C15ORF24	5701.7	4323.8
LOC652097	5699.6	4814.7
HSD17B4	5680.8	4559.4
PROM1	5673.4	4319.4
HSPA9	5668.7	4716.2
ATP5G2	5664.7	4774.6
39514	5661	4722.5
SCARB2	5656.3	3971.3
GTF2F2	5645.8	5065
RCN2	5636.1	4655.9
LOC401397	5631.4	5221.1
MRPS21	5628.4	4070.7
LOC652595	5617.3	3879.6
VPS29	5614.7	3662.9
SFRS6	5608.2	4829.6
HS.129302	5601.2	4320.6
RAB10	5580.6	4909.5
SHCBP1	5571.8	5089.5
MYH9	5554.4	5251.4
CBS	5536.2	4638
ATP5C1	5528.7	5239.5
WDR75	5514.1	4730.8
C4ORF34	5500.7	3848.6
DSTN	5500.5	4005.4
MLLT11	5497.9	4463.2
BZW2	5487.4	4369.9
C12ORF57	5481.3	4700.9
KRTCAP2	5479.9	4485.2
ARF4	5476.1	4200.4
VGF	5468.1	4381.4
TAX1BP1	5452.8	4616
SNX3	5452.5	4572.6
C9ORF135	5448.2	4351.7
PGK1	5439.2	3873
UBE2D3	5427.1	4151.8
PHLDA1	5423.9	4133
RAB11A	5413.8	4860.6
MFSD10	5412.5	4670.1
ZMAT3	5400.8	4288.5
TPM2	5400.6	4298.1
EIF2A	5395.9	3901.7
PTOV1	5380.7	4613.8
PRPS1	5380.1	4239.7
ATP5G1	5372.2	4724
PTPLAD1	5370.3	4679.1
WDR54	5368.2	4688.6
RARS	5352.1	3875.4
M6PRBP1	5349.3	4825.2
ZNF581	5338	4604.7
HMGB2	5337	4353.1
CCNG1	5321.7	4504.8
FAM96A	5318.5	4339.9
MCM3	5318.4	4501.4
TCEB1	5317.8	4219.5
CSE1L	5316.5	4338.8
TMEM126A	5310.7	4659.4
LOC51035	5310.5	4183
TNPO2	5296.6	4701
RAB31	5292.2	4337.2
NIF3L1	5292	4365.3
39693	5283.7	4287.9
RAI14	5281.4	4839.9
LOC401115	5277.3	4573.5
CAPZA2	5274.8	3910.9
COX7B	5268.4	4625.7
GNS	5261.9	4901.5
SDCCAG10	5261.7	3886.1
TMSL8	5245.1	4727.5
UBXD2	5240.9	4264.5
ESD	5236.9	3431.8
CUTA	5234.2	4332.7
EIF4H	5225.6	4150.2
PSMD6	5220.9	3994.5
HSPB1	5204.7	4756.3
GPSN2	5199.8	4519.9
MCART1	5195.8	4629.9
MGEA5	5188.3	4527.2
PCMT1	5184	4515.8
TRAPPC2L	5177.6	4329.3
EIF1B	5167.7	4109.3
CDCA5	5165.7	3768.2
SCRN1	5159.7	4564.3
RBP1	5158.8	3713.4
FAM50A	5156.5	4255.9
DNAJA1	5142.1	4014
VKORC1	5138.6	4447.1
EIF4A3	5134.5	3887.4
TRIML2	5132.7	4063.1
MT1G	5124.8	4302.3
MAGT1	5122.3	4352.1
KIAA0174	5121.3	4110.5
C3ORF34	5117.7	4533.6
CRKL	5115.7	4712.9
TMED9	5110	4099.5
PMPCB	5106.7	4095.6
CCNB1IP1	5106.5	3784.8
HNRNPA0	5102.9	3758.1
POLR2I	5096.1	4048.7
MRPL36	5094.4	4003
DYNC1LI2	5092.8	4600.1
RGS2	5089.9	3923.8
PSMA1	5085	3890.9
GNL2	5081.5	4103.5
ARGLU1	5077.4	3858.7
DBI	5075.7	4201.5
SLC25A4	5067.9	3887.1
CKB	5067.1	3951.8
EIF2AK1	5058.8	3951.8
AURKB	5056.7	4029.5
FRAT2	5053	4201.7
DRG1	5037.9	3420.6
TSG101	5033.1	3823.2
WDFY1	5027.8	4573.1
PAFAH1B3	5016.4	4437.8
TAF10	5001.2	3973.4
TMEM160	4995.3	4370.4
TFRC	4984.3	4176.6
PCID2	4979.1	3640
RNASET2	4965.1	3854.5
C10ORF58	4954.1	3658.4
DCP2	4942.6	4701.5
MRPL33	4937.5	4145.2
HS.10862	4936.3	4157.3
POLR2H	4932.5	3892.1
TOP2B	4924.7	4083.9
TMEM126B	4913.3	3819.3
RBX1	4906.5	3987.1
ZNF430	4903.3	3620
XRCC6	4899.9	4228.8
WASL	4897.8	4145.4
NAP1L1	4890.2	4039.5
HCG2P7	4886.1	4119.6
C1ORF57	4871.4	3687.1
TMEM17	4871.2	5081.6
BSG	4865.1	3898.2
ATP6V1D	4859.3	3817.7
MSH6	4849.6	4732
ACO1	4834.7	4264.7
RRAS2	4829.2	3881.5
WDR1	4826.4	4605.6
DRAP1	4819.1	3816.5
C12ORF47	4817.6	4277.8
ITGB1	4807.7	3890.8
KIAA0152	4803.6	4577
GTPBP4	4797.5	4428
C16ORF63	4794.5	4225.9
MRPL23	4792.7	3898.5
UBE2E2	4790.7	3447.8
SERPINH1	4790.1	3091.8
DNAJA2	4787.6	3797.7
PSMD1	4787.3	3829.3
RSL1D1	4775	3547.5
LOC644934	4768.6	3701.6
LOC642989	4762.2	4103.9
XAB1	4759.7	3896.2
GPX1	4754.7	3997.7
PSMC2	4751.7	3881.8
SF3B4	4746.7	3982.2
LOC728564	4744.9	3393.8
SEPW1	4739.2	3961.8
DDX51	4734	4340.3
STK24	4720.8	3838.7
LAGE3	4720.1	4324.6
CRLS1	4714.9	3332.4
BOLA2	4705.1	3592.3
TRIB1	4703.7	4263.9
CNIH	4695.5	3350.8
TUFM	4694	3424
ZIC3	4691.2	4408.1
MRPL14	4679.1	3908.5
RPUSD4	4677.9	3992
PPM1G	4676.4	4152
CASP3	4669.4	3574.6
KCNH6	4667.6	3991.4
EEF1D	4662.8	3803.3
C14ORF166	4659.1	3963.2
GLUD1	4658.4	3552.1
VAMP8	4655	3989.6
UQCRC1	4647.7	3335.8
C20ORF111	4646.9	3363.2
CCDC90B	4628.7	3623.7
AHCYL1	4628.7	3612.9
ARCN1	4625.9	3444.2
DNMT1	4622.3	3951.3
PTGES3	4621.7	3636.8
CYBA	4621.2	3949.3
JARID1B	4621.2	4105.9
SLC39A1	4619	3656.9
KLHDC3	4618.7	4067.2
AK3	4617.6	3935.8
GLDC	4615.6	4618.7
SMARCC1	4612.9	3580.7
PIGY	4605.9	2927.6
RPL34	4602.1	3418.6
C11ORF59	4596.7	4071.5
THY1	4591.7	3738.4
HNRPR	4581.5	3530.9
PDCD6	4574.1	3482.5
CHSY1	4570.2	3578.5
ALPP	4567.9	4156.8
BXDC2	4564.1	3801
CEBPB	4557.4	3790.2
RAC1	4555.7	3644.9
RDH11	4553.5	3449.7
NUSAP1	4550.8	3684.2
TCEA1	4549	3147.5
PTPN11	4546.4	3143.5
TOMM70A	4544.3	4129.2
TNFRSF21	4542.3	3858.8
SLC35B1	4537.1	3559.1
PSMA4	4535.1	3844.3
HCFC1R1	4533.2	3460
SCO1	4518.8	3409.1
KIF1A	4510.3	4299.6
H1F0	4500.1	3502.1
SALL4	4493.3	4305.4
LMNB2	4489.5	3829.9
HS.579631	4486.3	4162.8
C14ORF112	4486.3	3408.5
HADH	4481.3	3171.5
RBM22	4471.1	3769.9
CXXC5	4467.4	3626.8
NODAL	4464	3364.2
PRR6	4462.1	4034.4
ATP6V0E1	4458	3752.2
NDUFV1	4457	3920
C8ORF37	4455.4	4003.9
HS.553301	4450.2	3155.9
C18ORF56	4445.1	3898
TMEM49	4443	3487.6
UBE2F	4436.9	3917.2
HNRPUL1	4436.6	3742.4
HS.574590	4429	3249.7
ATXN2	4423.7	3573.3
EVL	4406.3	3634.6
C22ORF28	4405.6	3270.8
ADSS	4397.6	4037.9
GMFB	4395.5	3616.8
DAP3	4395	3649
NUP205	4394	4132
ITGB1BP3	4391.7	3537.6
IRX2	4391.3	3160.3
RPUSD3	4386.5	3132.5
LOC728643	4386.2	3584.4
HS.544637	4373.4	4010.8
TIMM23	4372.4	3646.8
GTF2A2	4364.6	3386.1
MDK	4346.4	3821.5
LPP	4342.8	3545.5
WEE1	4335.9	3726.2
RBMX	4333.5	2590.5
LOC390466	4327.8	3789.3
KIAA0020	4323.3	3335.9
WDR12	4322.6	3507.7
NDUFB6	4317.3	3282.2
SNX27	4314.4	3613.7
DYNLT1	4313	3481.1
PRCP	4312	3615.4
LIN28B	4311.4	4251.1
TMEM205	4307.8	3579.1
SDCBP	4306.1	3048.7
ISG20L1	4295.4	3156.5
MRPL18	4291.1	3609.2
SMARCA4	4290.8	3851.9
CS	4288.9	3421
SPARC	4282.2	3982
HNRPM	4280.4	3538
LOC729148	4280.3	3594.8
NDUFB10	4277.7	3358.5
IER3	4276.9	3614.2
DENR	4276.5	2987.6
NDUFAF2	4274.4	3331.5
FAM84B	4265	3433.1
MAGMAS	4262.3	3698.7
MRPL22	4261.1	3365.1
NAP1L4	4260.9	3778
PPP2R5E	4253.1	4057.2
TMEM123	4252.6	3624
CALD1	4242.7	3536.1
ANAPC5	4241.6	3473.1
RANGAP1	4238.2	3784.9
SF3B5	4234.3	3336.4
ANAPC13	4233.9	3244.5
C19ORF53	4233.4	3280.1
RHOQ	4228.2	3455.7
L1TD1	4217.1	2949.7
EIF6	4216.7	3481.8
BCAT1	4213.3	3298.6
ATOX1	4212.5	3499.5
SHISA5	4207	3329.5
NANOG	4205.5	3075.7
SLC35A5	4205.3	2980.9
TMEM60	4202.2	3908.4
PTTG1IP	4197.3	3345.4
NCSTN	4196.1	3921.9
LOC651064	4195.9	3198.5
SFRS10	4187.8	3299.4
C13ORF27	4187	3577
GDI2	4184.9	3778.3
RUSC1	4180.7	3542.6
PHB2	4176.8	3443.9
UFC1	4176.2	2816.2
UROD	4174.9	3481.1
CYB5R3	4174.1	3384.8
NUP88	4169.2	3402
ZNHIT3	4165.8	3575.4
STX16	4160.8	3296
ARPC2	4147.5	2916.6
CLDND1	4144.3	3235.9
SNX2	4143.8	3046.3
CCT3	4143.8	3185
MTPN	4141.8	3378.9
DYNC1I2	4140.7	3598.1
SRF	4132.4	3110.8
MRPS22	4131.6	3517.6
CDKN1A	4129	3134.4
APRT	4124.5	3416.1
P15RS	4119.4	3146.8
UBAC1	4113.5	3938.6
LCMT1	4113.3	3184.7
RFC4	4112.8	3417.5
DEK	4106.4	3491.3
LILRB1	4103.7	3351
RAD51AP1	4102.2	3113.7
TMCO1	4099.4	2994.9
AKR7A2	4097.4	3256.6
PGRMC2	4090.2	3237.6
DYNLRB1	4089.6	3484.6
LOC203547	4088.9	3549.9
CIRBP	4084.7	3144.7
HEBP2	4082.5	3876.9
SLC44A4	4082	3133.1
SOCS2	4081.6	3160.3
GRSF1	4080.3	3428.8
SERBP1	4078.5	3475.2
KDELR1	4075.4	3158.6
CDC123	4072.8	3231.4
LOC644774	4072.1	2604.3
URM1	4052.8	3179.5
TBPL1	4050.9	3233.4
ARIH2	4046.7	3298.3
B4GALT5	4045.6	3463.8
EIF3B	4040.3	3674.6
MRPL11	4038.3	3041.1
RBM17	4036.5	3103.1
OAT	4035.7	3154.6
CDK4	4032.5	3334.4
PPIH	4030.7	3078.5
MT1F	4029.6	3370.3
LOC643310	4029.3	3545.1
C14ORF4	4027.3	3074.4
HACL1	4027.3	3198.4
GOT1	4025.2	3228
AOF2	4024.6	4047.5
IGFBP2	4017.4	3221.6
PRC1	4016.7	3619.9
PJA2	4016.2	3602.6
TRIP6	4011.1	3058.4
C9ORF46	4009.3	3505.3
VPS35	4004.2	3143.6
FXR1	4000.3	3395.5
CATSPER2	3999	3671.8
STRAP	3993.7	3014.8
ATP6V0C	3993.7	2987.7
NOSIP	3991.3	3107.2
C17ORF49	3987.6	2702
HIC2	3985.5	3374.1
NDUFA9	3979	3030.3
LAMA5	3970.5	3675.6
C16ORF75	3970	3090.5
LOC339123	3968.5	3375.8
CCNA2	3968.4	3502.1
SSR1	3961.4	2999.3
PSMD12	3941.4	3431
TPM1	3940.6	3444
OSBP	3939.3	3534.1
ATP6V1B2	3938.8	3489.1
TOMM22	3935.2	2983.5
C8ORF59	3933	3434.8
MMS19L	3921.9	3815.4
UNC50	3919.3	2947
RRAGA	3916.1	3045.6
OXA1L	3915.6	2858.6
C16ORF33	3908.7	3167.1
CSNK1E	3904.5	3177.3
POLE3	3901.8	3210.4
IFNGR2	3898.3	3613.7
PEBP1	3897.1	3335.4
C11ORF48	3892.3	3376.2
MRPS10	3888.1	3174
CENPN	3886.7	3034.6
TMEM14B	3886.3	3277.7
SFRS1	3885.2	3077.7
NSMCE4A	3885.1	3205.4
SOX21	3882.9	3402.9
EFHA1	3880.9	3195.8
DERA	3880.1	3095
PIM1	3878.6	2834.5
C20ORF43	3877.8	3058.2
ARL5A	3876.3	2967.9
COMMD10	3861.8	3017.4
LOC649970	3858.9	3197.4
C5ORF15	3858.6	3001.1
RPL29	3856.3	2941.1
MED28	3852.2	3226
STAU1	3851	3388.1
C19ORF2	3849.6	3057.6
SDAD1	3842.4	2860.7
ATP5D	3841.7	3166.2
NFU1	3834.1	2768
SLC11A2	3833.9	3449.2
C9ORF78	3833.6	2959
COL4A1	3814.5	3277.9
LOC388621	3809.6	3416.2
B2M	3802.5	2729.2
RABGGTB	3802	3135.8
UCKL1	3797.9	3318.2
MT2A	3797.1	3015.6
LOC652489	3796	2956
ERRFI1	3788.9	2879.5
ACLY	3786	3446.9
TPST2	3782.8	3362.4
TRAPPC4	3779.8	2839.5
LOC389541	3776.4	2819.2
FABP5	3773.6	3191.3
SNRPA	3764.7	3056.6
RAB5B	3764.2	3135.2
CMAS	3762.7	2944.1
NHP2L1	3761.7	2995.6
ARID3B	3757.3	3199.9
ANKRD30B	3755.7	3468.9
WDR18	3753.9	3332.4
EXOSC8	3749.9	2526.8
PNN	3747.9	3511.5
HNRPA1L-2	3747.8	3004.7
NOL5A	3743.2	2895.7
SPRED1	3738.2	3196.8
PIM2	3736.8	2746.8
TRMT5	3736.4	2711.5
LOC400948	3736.1	2940
BTF3L4	3732	2808.1
PSMB10	3728.8	2968.2
ATP5SL	3726	3183.7
KIAA1191	3722.1	3070.4
TSPAN9	3719.5	3429
C12ORF10	3718.2	3050
PRPSAP1	3717.6	3488.7
C2ORF29	3714.1	2945.1
AZIN1	3712.6	3275.7
ITPR3	3712.3	3545.6
RYBP	3711	3177.6
QDPR	3709.3	2831.3
DGUOK	3707.8	3109
SSB	3704.9	3009.9
C4ORF14	3702.3	2978.8
ZNF787	3699.9	2990.7
PLEKHA1	3697.4	2863.6
LTB4DH	3677.3	2562.1
ISCU	3670.2	3015.6
BCL2L12	3664.9	2895.6
COQ10B	3664.1	3608.1
NMU	3662.5	3296.5
ACTN1	3657.9	3241.3
ZNF277	3657	2661.8
RPL14	3654.4	2933.1
RPA2	3652.7	2984.7
SFRS5	3648.5	2678.9
NOLA2	3644.8	2956.2
SC4MOL	3644.7	3219.1
CDC16	3642.1	2828.8
NME3	3627.2	3165.4
EMG1	3624.5	2942.8
SYNCRIP	3622.3	3202.3
HIBADH	3618.7	2995.7
AMZ2	3618.3	3119.3
LOC374395	3617.7	2894.4
REEP5	3614	2858.2
EXOSC7	3613.5	2867.9
MRPS31	3607.6	2827.9
ZNF69	3607.6	2970.6
ZNF462	3605.2	3186.9
WDR61	3597.7	2981.4
LOC399942	3595	2589.3
PAAF1	3591.6	2832.7
GMDS	3581.7	2969.2
PGAM4	3577.3	2858.8
PSMC6	3577	2928.8
PSMD4	3573.7	2763.8
ASH2L	3573.1	2897.2
GTF2H5	3572	2568.3
RPA1	3571.7	3053.7
FAM120A	3570.9	3045.9
FLJ44124	3563.3	3367.3
ZNF207	3562.6	2725.4
NRD1	3560.4	2818.3
TMEM158	3559.9	2946.2
TUBB2C	3557.9	2880.1
YIPF6	3557.5	2827.5
HYPK	3556.8	3338.3
ATP6AP1	3553.3	2590.3
GATAD2A	3549.5	2907.2
PRELID1	3546.3	2694.4
SRP19	3543.2	2672.4
TBCB	3542.3	2955.4
WDR6	3538.1	3270.7
GPI	3535.8	2520.9
MELK	3533.7	2925.8
C1ORF85	3533.4	2855.7
MAD2L1	3521	2661.4
LOC730525	3520.8	2937.9
CLTA	3520.7	2722.9
LOC730316	3520.1	3397.9
ACTL6A	3515.3	2975.5
MMD	3511.9	2714.9
MRPL41	3509.6	2799.7
SRP54	3509.3	2803.1
RTN4	3509	2917.5
HS.575696	3501.2	2231.8
ANKRD57	3496.2	3239.9
IDH3B	3495	2648.1
LOC728973	3493.6	2913.6
FH	3492.3	2821.3
PARL	3487.3	2795.3
RAB6IP1	3472.5	2907.1
NDUFA7	3472.3	3062
ALDOC	3469.9	2953.9
LRRC42	3468.2	2660.7
BOP1	3461.7	3267.1
SOX4	3459.9	2608.5
RPL39L	3456.5	2911.5
CDC26	3454.7	2426.3
C17ORF63	3453.1	2765.4
BSCL2	3448.7	2870.8
APEH	3445.9	3098.8
HMGA1	3445.3	2742.2
FAM39E	3444.7	2576.1
STK4	3433.9	2689.4
JTV1	3428	2741.2
UBE2G1	3427.9	2645.1
LOC730432	3427.1	2499.5
ADFP	3425.9	2831.9
RSPRY1	3424.2	2839.8
MFSD3	3423.3	2606.2
TXNDC1	3420.7	2455.1
C20ORF100	3419.3	3279
BUB3	3418.4	2823.2
PTK2	3410.4	3009.4
PELO	3409.7	2616.8
WDR57	3407.3	2552.5
STK39	3405.9	2665.6
MST4	3402.8	2872.4
CPSF3	3402	2638.8
TBC1D7	3393	2481.9
SEC61A1	3391.1	2701.6
SFRS7	3387	2544.4
DDX47	3384.7	2693.6
PGM2L1	3383	2492.4
DIMT1L	3382.4	2767.3
CCDC6	3374	3201
UXT	3373.8	2584.9
RHPN2	3371.6	2504.6
FNBP4	3365.4	2998.8
ARMCX2	3358.7	2509
CRYZ	3349.9	2558.7
POLB	3341.3	2638.3
LOC653381	3336.8	2952.7
SIRT1	3336.1	3132.1
UBE2N	3335.2	3004.6
MRPL50	3332.4	2556.3
HBXIP	3330.6	2591.9
BCAP31	3328	3098.2
C21ORF55	3327.7	2597.5
C1ORF128	3326.8	2646
RCN1	3326.3	2791.9
CPSF4	3321.3	2729
CMBL	3319.5	2596.8
NUP62	3317	2696.3
PRPF8	3314.6	2694
TUBB6	3314.5	2646.4
FAM152A	3310.2	2407.3
EI24	3306.5	2873.3
MGC71993	3306	2833.5
TTC19	3304.6	2426
IMPA2	3300.9	2642
PLCXD1	3300.5	2847.1
TMEM101	3300.1	2959.3
SRPK1	3299.5	2503.3
CCDC23	3298.1	3208.9
CYB5A	3296.7	2630.1
GRPEL2	3291.4	2669.3
C2ORF47	3291.4	2489.3
C3ORF26	3290.5	2585.1
LOC647349	3285.7	2413
C20ORF72	3283.6	2601.5
ERAL1	3275.8	2840.9
COPE	3273.6	2453.9
TERF1	3272.3	2825.4
CHMP5	3271.6	2460.7
TTK	3270.1	2943.4
SAAL1	3268.6	2456.4
STRA13	3268.4	2800.4
C2ORF56	3266.4	2754.3
KIF20A	3266.1	2908.3
CNN2	3265.8	2770.5
ASCC1	3263.3	2779.7
CKAP5	3263.1	3048.4
TRAPPC3	3260.7	2636.3
MAPBPIP	3260.3	2510.8
TAF15	3255.2	2784.3
ID1	3246.7	2492
GALK1	3242.4	2420.4
LOC400455	3240.2	2844.6
XPNPEP1	3239.3	2670.1
PDIA6	3238.3	2356.7
TMED4	3234.1	2417.1
SF3B3	3230	2859.4
LOC643287	3229.8	2331.8
CTSL2	3225.2	2518.7
ZC3HC1	3222.4	2784.1
ARID3A	3220.4	2806.8
HSPH1	3219.6	2731.9
RAB9A	3219.2	2414.6
LOC645058	3219.1	2555.9
PPP2R2A	3217.9	2538.9
MED6	3217.2	2803.7
PHPT1	3216.8	2677.3
HCFC1	3216.1	2896.4
C6ORF130	3214.8	2480.3
SUCLA2	3211.7	2678.4
ACADM	3206.4	2521.3
SNRPC	3203.8	2564.8
LRRFIP1	3203	2127.3
HEATR1	3202.9	2887.4
PSMD14	3202.5	2610
COPS7A	3199.9	2637
C18ORF55	3198.7	2854.3
XTP3TPA	3198	2703.9
ACAT1	3194.6	2659
RPL7	3191.5	2842
EPHA1	3190.5	3083.5
HS.276860	3187.6	2163
39702	3185.4	2775.4
RPL26L1	3176	2601.5
SDF2L1	3172.2	2797.4
CAPNS1	3170.2	2429.6
TFAM	3167.6	2351.9
KPNA4	3167.2	2806.2
HNRNPC	3166.4	2611.4
APOA1BP	3165.3	2527.9
NPTN	3164.3	2790.9
MED20	3164	2887
FXYD5	3162.2	2592
NP	3161.9	2598.2
YAP1	3160.2	2248.6
HNRPK	3158.1	2057.2
DIABLO	3155.9	2460.9
DDB1	3149.2	2963.5
C7ORF50	3148.4	2589.2
EEF1E1	3148.2	2329
DCAKD	3145.7	2682
GYG1	3144.8	2822.2
KRT8	3142.1	2442
SQLE	3137.4	2753.5
NUP43	3134.4	2568.2
WDR72	3132	2482.8
BEX1	3131.9	2631.7
MRPS17	3124.8	2424.5
PSMC3	3123.1	2507.4
RASL11B	3122.7	2470.8
E2F3	3122.2	2643.3
CHMP1B	3120.9	2611.4
CHCHD9	3120.1	2558.1
BTG3	3117.5	2326
MRPL21	3111.2	2469
LOC388789	3106.4	2337.9
DNAJA3	3105.5	2564.8
MRPL32	3105.4	3164.7
C19ORF62	3102.3	2341.3
C11ORF2	3099.5	2864
DPH5	3098.4	2307.3
ECHS1	3098.2	2577
G3BP2	3096.1	2259.1
CHES1	3094.3	2464.3
AIRE	3090.2	2761.8
NT5C	3086.9	2512.3
FKSG30	3084.6	2213.1
IGF2R	3084.5	2717.9
UBE2T	3084.1	1829.5
MORF4L1	3083.6	2377.3
FTH1	3081.4	2770
C14ORF2	3081.2	2330.7
VPS26A	3077.7	3082.3
LYN	3077	2721.1
SNRP70	3076.8	2522.8
C6ORF166	3076.4	2559.1
PURB	3073.8	2275.9
HECTD1	3072	2937.2
C17ORF58	3067.9	2355.3
PLSCR3	3067.6	2760.1
EXOSC1	3067.1	2531.5
SKP1A	3064.5	2357.1
ZMAT2	3064.1	2627.9
PSME1	3063.7	2652.1
TRABD	3062.7	2788.6
RALY	3056.1	2263.2
LOC730744	3051.9	2380.5
HS.294603	3049.4	2592.4
UIMC1	3046.3	2559.4
MAP2K1	3044.5	2606.2
DAZAP2	3042.7	2244.8
COMMD1	3039.9	2657
DDA1	3032.7	2618
TMED5	3031	2518.5
BCKDK	3028.5	2637.8
CPNE3	3027.3	2851.7
PAK1	3027.2	2684.3
C11ORF74	3024.4	2543.1
SPRY1	3023.6	2505.4
C14ORF153	3020.9	2858.5
SHROOM4	3020.8	2776.6
RPL23A	3015.8	2702.7
CTSC	3011.1	2301
PACSIN2	3010.3	2818.7
DLG7	3010.2	2541.5
CST3	3007.8	2363.8
PA2G4	3007.5	2513.3
SUMF2	3005.4	2583.8
GOLPH3	3002.2	2281.9
TXNDC14	2995.1	2590.8
WDR68	2992.3	2378.8
ALS2CR13	2988.3	2244.7
MTMR9	2988.1	2595.6
CCDC34	2985.7	2521.2
SOX15	2985.1	2483.6
HS.127310	2984.5	2351.5
AP2M1	2982.1	2519.9
MRPS26	2980.6	2180.1
GTF2E1	2979.4	2393.1
ZFYVE21	2975.5	2539.4
ZCCHC7	2972.2	2353.7
CWC15	2970.9	2325.8
FTHL12	2960.2	2651.5
MGST1	2959.6	2442.4
DDIT4	2957.6	2421.4
CAPN1	2953.7	2582.8
PEX5	2949.9	2684.8
ZMPSTE24	2947	2557.1
ZNF217	2941	2221
TMEM51	2940.5	2595.4
MSRB2	2934.8	2800.4
CIRH1A	2932.9	2667.5
MBD4	2932.4	2760.2
TCEAL4	2931.8	2407.9
JUN	2931.4	2081.3
USP49	2925.1	2371.2
RPS23	2918.5	2667.9
MAP2K1IP1	2916.6	2334.2
CALM1	2916.5	2456
RNPS1	2913.2	2468.3
ARHGEF2	2912	2465.9
FAM119A	2910.2	2842.8
JAM3	2906.4	2615.1
ZNF428	2904.9	2234
PRNP	2900.8	2225.8
SDHD	2899.5	2237.4
SHPK	2896.1	2637
EIF2C2	2892.4	2893.9
MCM7	2891.9	2470.5
ZCCHC9	2891.5	2102
COPS7B	2887.9	2118.9
MRPL12	2886.7	2341.6
MAPKAPK3	2886.3	2512.6
CCRN4L	2882.3	2119.3
CTXN1	2881.8	2443.7
HK1	2880.5	2411.2
RND3	2880.1	2457.9
GABARAPL2	2876	2413.5
SNX5	2874.6	2277.9
ZNF313	2873.6	2541.6
MAGED1	2873.6	2179.8
RAB25	2873.5	2398.1
FAM45A	2871.8	2139.5
FAM108C1	2869.8	2335.3
AHR	2869.4	2525
EBP	2868.8	2168.9
UCK2	2867.8	2309.2
LOC728554	2865.5	2466.8
TTC4	2865.2	2286.7
TAX1BP3	2862.1	2349.4
TAF12	2858.7	2234.2
SLC20A1	2857.9	2374
C19ORF56	2854.6	2563.1
FAM83D	2852.9	2612.7
PPAT	2851.1	2348.8
PFDN1	2851.1	2345.6
ACTG2	2850.7	2153
CLIC4	2850.6	2099.1
SND1	2848.7	2180.7
PEA15	2847.9	2363
GCA	2846	2327.4
LOC649555	2844.4	2569.9
GTPBP6	2844.4	2271.5
LOC441763	2842.1	977.7
CCNK	2841.6	2083.7
MRPS27	2836.5	2199.7
DNMT3B	2835.6	2088.1
SRM	2834.3	2107.8
PLRG1	2834.3	1936.3
RPP40	2830.6	2255.3
ST13	2829.8	2073.7
FAM136A	2828.7	2079.7
ZYG11B	2828.5	2713.4
HTATIP2	2827.3	2345.5
TXNL2	2824.2	2003.3
CDCA7	2822.9	2310.2
EID2B	2821.7	2297.4
MRPL17	2820.8	1925
CIB1	2820.8	2581.7
AUTS2	2820.4	2295
SERF1B	2819.9	2352.8
FLJ46309	2816.3	2272
NUP93	2816.1	2078.9
ATP1B1	2814.3	2277.5
COPB2	2812.8	2497.8
CLINT1	2812.1	2192.8
ZNHIT1	2809.4	2202.1
SKP2	2809.1	2145.5
LOC644063	2807.2	1942.3
RUVBL2	2807.2	2153.2
OIP5	2806.6	2390.7
AP3B1	2804.9	2798.1
ARPC5	2804.7	2344.1
PDHA1	2802.9	2471
YTHDC1	2801.9	2388.1
FLJ22662	2799	2499.6
LOC642489	2795.6	2258.3
SFRP2	2794.8	2340.9
TFG	2794.4	2121.7
COX10	2792.5	2448.5
TFB1M	2788.3	2548.2
ADA	2786.7	2582.3
SH3GLB2	2786.3	2443
UBE2I	2781.3	2439.1
PSMC5	2780.8	2091.8
DCXR	2780.4	2395.6
SCAMP1	2777.6	2235.7
SP8	2777.6	1926.7
PAIP2	2776.7	2232.8
RBM14	2773.7	2595.2
SUPT16H	2772.4	2438.1
FAM127A	2771	2664.2
H2AFY2	2769.4	2226.9
CDAN1	2768.5	2364.4
MATR3	2767.6	2513.4
TROVE2	2767.4	2269.3
EIF1AY	2766.2	2137.7
LOC644799	2765.2	1739.7
LOC653566	2765.1	2052.9
EIF4E2	2763.9	2249.1
PCGF2	2760.9	2414.4
GUSB	2759.2	2102.4
MRPL45	2758.9	2068.4
C1ORF19	2757.7	1959.2
THYN1	2757.5	2113.4
GSTO2	2757.2	2313.7
RAB3GAP1	2756.8	2677.2
SPECC1L	2749.8	2404.1
YPEL5	2749.2	2497
LARS	2745.8	2641.6
MYC	2745.1	2271.1
ELP2	2743.3	2082
ZNF14	2741.5	2287
PPIL1	2739.9	2063.2
XPR1	2739.3	2059.3
ATP1B3	2735.8	2152.1
C10ORF35	2735.3	1981.6
MTERFD1	2728.8	1918.1
ZNF22	2725.4	2198.7
PSMD2	2723.6	2205.1
PRPF4	2722	2446.9
ZNF649	2718.7	2635.2
IGBP1	2716.6	1993.7
VPS37C	2713.2	2551.9
POLR2A	2712.9	2314.5
KATNA1	2709.2	2236.4
PSMD10	2706.8	1904.9
FBN2	2706.2	2170.6
ARF5	2703.2	1912.1
LRRC47	2702.5	2390.8
YES1	2700.7	1931.8
MRPL13	2698.1	1986.7
LOC644743	2696.3	1825.5
FSTL1	2695	2282.4
STIP1	2692.4	2128.9
KDELR2	2691.9	1906.9
PSME4	2691.3	2373
ARL6IP5	2688.8	2071.3
TMEM97	2684.9	2235.9
C9ORF142	2683.9	2046.7
TARS	2683.5	2061.1
GSTT1	2681.9	2150.6
CDC2	2681	2062.2
COQ2	2679.5	1899.7
TMEM41B	2676.8	1996.9
CALU	2676.4	2106.7
SF3A2	2674.7	2509.1
UBL5	2668.7	2000.1
MRPL15	2664.5	2529
HPRT1	2663.8	2200.5
GNL3	2663.5	2045.1
NAE1	2663.4	2043.3
PPP1R11	2661.2	2226.7
GINS2	2660.8	2068.9
ACAT2	2660.8	2250.4
MAT2B	2660.2	2099.1
CHEK1	2660	1976.6
NLRP8	2659.3	2617.4
SIP1	2655.3	2137.8
CCDC109B	2654.1	2110.7
FBXL10	2651.8	2109.2
THAP11	2651.1	2357.5
PWP1	2650.8	2335.9
PIAS4	2649.4	2169.5
ELOVL5	2648.9	2149.5
C20ORF11	2648.7	2415.4
KIAA0391	2648.3	2250.7
NDUFC1	2646.7	2087.7
UTP11L	2644.8	2031.4
COPB1	2643.8	2372
YRDC	2640.6	2227.5
HNRNPL	2633.9	1814.5
AMD1	2630.3	2195.1
CD151	2612.3	2229.8
NAT5	2610.8	2052.1
KRT19	2609.4	1956.8
CDK7	2608.3	1857.6
FKBP14	2607	2380.2
RABAC1	2605	1976
PABPN1	2602.2	1799.7
ATG12	2602.1	2530.4
PRMT3	2598.4	2036.4
SERPINB6	2596.2	1994.8
CHMP2A	2594.4	2168.3
VANGL2	2591.9	2173.4
KIAA0528	2589.1	2047.5
NT5DC2	2586.6	2277.3
GPM6B	2585.1	1984.4
DYM	2584	2255.2
MAT2A	2582.4	2128.5
PIK3R2	2581.1	2401.7
PEPD	2579.5	2152.5
TM9SF2	2579.4	2250.8
STYXL1	2579.3	2067.8
UPP1	2578.5	2182.2
USP9X	2574.9	1940.9
CYP2S1	2573.5	2183.5
DDX18	2572.4	2636.8
BEX4	2570.8	2159.8
ZCCHC17	2570.3	2119.3
ASNSD1	2568.5	2329.4
UCHL3	2567.8	2318.2
C1ORF123	2565.7	2173.1
KPNA2	2565.6	1839.9
SWAP70	2565	2289.3
BCL2L1	2563.3	2284.2
EFNB2	2563.3	2154.9
MTFR1	2560.7	2040.7
ANAPC10	2560	1897.2
NXN	2558.6	2221
MLF2	2554	1994
NES	2553.5	2096.8
MYCN	2552.6	2049
PDCD2	2552	2069.3
CNOT2	2549.4	2016
TGIF1	2548.2	1930.9
SIAH1	2547.9	2165.4
ZYX	2542.5	2233.1
LOC388272	2541.9	2094.5
TMED2	2541.4	1712.9
PRKRIR	2539.8	2155.7
PTPRF	2539	2229.1
C8ORF40	2538.8	2227.7
BAIAP2L1	2537.4	2267.8
PSMA3	2537.4	2168
NOL11	2536.2	1847.1
LANCL1	2534.7	2118.5
MAP2K2	2533.1	2075.8
SPRY2	2533	2436.8
ZFAND6	2531.4	1949.9
SCFD1	2529.4	2170.3
ERVK6	2524.7	1938
SELS	2521.2	2063.2
SUCLG1	2520.8	2047.3
RAB5A	2516.7	1807
STX3	2514.2	1893.9
PRDX2	2513.8	1842.8
CDC23	2512.6	2016.5
SIVA	2510.6	2033.7
CCNC	2509	1902.2
BAT1	2508.1	1893.6
HMGB3	2506.7	1901.1
EIF2B2	2506.1	2154.5
ADD1	2505.5	2168.4
ADNP2	2505.4	2334.3
ATG3	2503.2	1997.7
BBS9	2502.9	1808.7
LOC646786	2501.1	2317.6
KIFC1	2500.6	2069.9
TMEM181	2499.9	1888.3
MAP4K2	2497.1	2272.4
TMEM69	2495.1	1836.8
IPO11	2494.6	2020.7
MRPL34	2493.6	1904.8
ACTA1	2491.1	2065.6
AFG3L2	2489.1	2065.4
C2ORF30	2486	2074.4
API5	2485.2	2343.7
ITGB5	2484	2323.3
LYAR	2481.7	2007.9
FAM46B	2478	2459.1
PTMA	2477.5	2729.5
MGC10997	2474.5	2181.9
PMAIP1	2470.6	2233.7
HS.567759	2468.9	2254.7
GSK3B	2468.1	1994.4
SIPA1L2	2466.2	2068.5
RIOK2	2464.7	1606.1
BCCIP	2464.5	1936.7
BBX	2460.9	2419
C7ORF24	2459.6	2065.6
EIF2AK2	2458.9	1933.6
PRODH	2458.1	1875.4
ACTR6	2457.4	1898.9
NCK1	2456.1	2183.1
CLPX	2455.5	2191.5
C20ORF20	2454.7	1883.8
FOXJ3	2451	1848.8
LOC728888	2449	2128.3
C5ORF28	2448.8	2353.8
PAPOLA	2448.2	1975.5
CCDC58	2448.1	2006.1
CYR61	2444.8	2003.9
FOXO1	2444.8	2076.9
TNPO3	2444.3	2187.4
PPP1R15A	2444.3	2313.1
PFN2	2442.9	1771
PDXP	2440	1958.6
KRT10	2439.1	2003
SRP68	2435.3	2120.9
ALS2CR4	2431.6	1737.5
TIPARP	2431.3	2074.3
NFKBIA	2427.5	1789.9
DUSP12	2427	1859.8
MIDN	2426.3	1948.7
ZRANB2	2422.4	1857.1
ZNF770	2418.3	2230.1
BCL2L13	2417.9	2184.7
ABCF1	2416.7	2283.2
UTP6	2415.7	1934.4
USP39	2414.6	2158
PSME2	2413.4	1741.3
FAM64A	2409.2	2085
NSUN2	2408	2302.5
NR2F6	2407.5	2020.2
CKAP4	2406.4	2025.5
LOC729843	2404.5	1854.9
LOC651202	2403	2529.7
KHDRBS3	2398.7	1777.5
FAM125A	2396.1	2042.8
CAB39	2396	2054.7
MED30	2395.5	2005.9
CWF19L1	2393.3	2272.4
NUP160	2392.1	2195.5
CAPRIN1	2391.9	2022.8
HMGN2	2391.1	1696.9
ARMC10	2390.7	1932.8
CCDC12	2388	2113.5
MRPS33	2387.9	1797.2
LPIN1	2387.7	2054.9
ARHGAP1	2387.2	2225
CXORF26	2386.5	1858.5
M6PR	2384.5	1912.2
YME1L1	2383.4	1868.2
DNAJC9	2381.1	1873.7
GBAS	2380.2	1743.5
COL6A1	2375.5	2285.2
LOC493869	2375.2	1905.6
GNAI2	2373.5	2095.7
AHSA1	2373	1897.1
CYCSL1	2371.8	1749.5
STIL	2370.9	2244.2
C11ORF67	2370.5	1865.4
HIBCH	2369.1	1792.6
SLC7A3	2366.7	1919.6
NDN	2361	2268.1
NUP107	2359.9	2149.7
HSPA4	2358	2023
EXOSC3	2357.8	1937.5
SYPL1	2357.2	1789.2
RFWD3	2356.2	2041.6
SPCS2	2354.8	1881.3
SIX4	2352.8	2058.5
PIPSL	2350	1903.1
HS.348514	2348.5	2047.2
RBM25	2348.4	1919
YARS2	2346.3	1994.2
HGS	2344.6	2167.3
SFRP1	2343.8	1945.2
MAP1LC3B	2343.7	1656.8
MRPL54	2342.6	1985.5
WDR51A	2341.2	1933.8
RNMT	2339	2134.6
GSTK1	2336.2	1896.7
TRIM44	2334.9	1801.5
STAT2	2334.3	2089.2
PHF5A	2333.2	1764.2
ARF1	2332	2001.3
ZDHHC8	2331.4	2134
PPA2	2330.4	2008.1
DCTN5	2328.6	1745.2
EMP3	2324	1958.3
COL1A2	2323.4	2115.2
GUK1	2322.9	1834.4
FBXO21	2321.7	1866.8
NLGN4X	2320.9	1902.2
OXSR1	2320.4	2195.5
CAP2	2316.8	1886
RNASEH1	2316.2	1908.9
NUP54	2314.2	1703.8
VASH2	2310.9	2095.1
DDX10	2308.7	1791.6
LOC650215	2308.4	2154.9
PHF13	2302	2185.8
ALDH3A2	2301.9	2161.9
FAHD2B	2300.8	1790.6
MKLN1	2300.1	2182.8
C6ORF111	2300	1908.7
LOC648695	2298.9	1671.4
BAX	2298.3	1934.1
C8ORF76	2297.3	2124.3
PGLS	2296.5	1554.8
DIAPH2	2296.4	1845.5
C1ORF164	2296.3	1907.4
PLAU	2293.6	1780.2
MRPL20	2291.1	1903.8
RABEPK	2290.3	1523.9
LEPREL1	2289	2201.8
BRP44	2289	1825.9
STOX2	2287.7	1943.8
PECI	2287.3	1843.5
PDHX	2286.1	1830.4
[truncated: 35,805 more rows]

## Sheet: hNSC microarray
mRNA	NS 1	NS 2
LOC642210	64372.7	53284.3
LOC401206	63401.4	50408.6
EEF1A1	56698.5	44365.3
LOC646195	55323.1	38458.8
LOC440589	52888	39938.9
LOC388474	52822.4	39295.5
LOC731096	52261	38507
TUBB2B	50975.7	39103.1
LOC441876	50767.3	38843
RPS25	49740.1	40399.6
RPS3	48859.3	35459.1
RPL27	48296.2	32534.6
EIF4A1	48134.2	35119.9
LOC341457	47419.8	37005.1
RPL38	46642.3	34796.7
RPL24	46639.5	32343.3
LOC388720	45825.1	35255.7
LOC400963	45361.1	35887.5
TPT1	44889.6	32819.5
RPL35A	44531.9	36659.8
FTL	43574.2	29805.8
ACTG1	43190.4	30574.8
RPL18A	42770.3	31440.6
RN7SL1	42330.7	27780.1
RPL19	42229.5	28694.6
LOC284821	41022	29516.1
RPS2	40957.1	27721.7
LOC652624	40877.8	23895.2
HS.508682	40806.1	28439.3
LOC440733	40528.6	26816.3
RPS11	40374.6	28805.2
TBCA	40315.7	27198.7
LOC441034	40179.4	29981.5
RPS5	40054	27562
COX7C	40046.3	30636.5
LOC645899	39976.7	27305.3
LOC731365	39938.5	25644.5
H3F3A	39881	29187.1
LOC647361	39663	30420
RPL12	39025.4	26882.1
FARSLB	38875.2	26894.3
RPL39	38581.2	33380
UBB	38456.6	28206.1
RPS10	37895.9	29168.1
FABP7	37440.2	28064.3
TUBA1B	36832.5	22976.2
LOC441246	36707.2	26230.7
LOC389435	36674.2	26307
LOC646483	36596.6	23943
LOC387867	36576.9	27305.9
RPL10A	36564.4	25511.5
RPS12	36460.5	35939.8
CD81	36043.6	25016.2
RPL18	35918.9	26098.3
EIF3E	35743.7	28082.4
RPL27A	35600.4	24828.9
OAZ1	35484.8	27190.7
RPS14	35475.7	25549.9
RPL26	35246.4	21740
ENO1	35060.1	25274.3
EEF1G	34893.3	22686
LOC644039	34879	22570.1
ATP5EP2	34864.9	22863.4
RPLP2	34528.3	25142.3
C1ORF61	34425.2	24907.9
LOC441775	34162.3	21628.8
RPS16	34078.7	23260.6
HLA-DRA	34000.5	23127.6
RPL30	33999.2	26166.4
LOC652071	33953.7	26529.6
LOC642817	33762.5	20425.7
VIM	33648.3	26341.7
LOC650646	33619	18879.3
LOC401019	33524.7	19835
RPL3	33481.8	23931.8
TUBA1A	33240.9	22755.2
LOC645436	33103.4	24740.9
TUBA1C	33067.1	20071.3
LOC645683	32849.7	25741.8
RPL4	32829	23168.8
ACTB	32577	21519.3
LOC649548	32550.3	24819.9
ATP5B	32166.4	21031.6
RPS9	32113.8	20878.7
C17ORF45	31793.5	23798.8
MYL6	31648.2	22777.9
FAU	31640.8	21235.8
RPS6	31606.9	24497.2
GNB2L1	31403.2	19778.8
UBC	31175.6	23877.1
LOC399900	30952.8	19965.5
LOC649049	30833.7	19786.1
GAPDH	30794.1	20941.9
LOC91561	30744.6	21174.2
LOC651436	30318.9	17994.1
LOC388654	30118.4	20347
LGALS1	30022.6	17808.4
RPL17	29989.7	20879.2
RPL11	29988.4	22713.8
LOC650276	29966.8	23953.9
TMSB10	29941.7	24335.2
COX4I1	29757.2	22367
LOC643284	29410.7	19143.6
RPS27	29329.1	22523.3
LOC390354	29079.8	18433.3
RPS17	28969.3	22013
MARCKS	28805.3	16705.1
LOC441087	28674.7	19699.3
RPS29	28536.7	21426.2
LOC646200	28375.7	18126.1
LOC653232	28326	23048.5
DNCL1	28283.8	16034.7
HINT1	28081.1	18647.1
RPS19	28071	19515.7
ATP5A1	28062.1	21169.3
MDH2	27970.3	17860.7
LOC729466	27903.5	21898.7
EEF2	27675.4	19811.7
TOMM7	27553.6	19551.5
LOC648000	27521.1	19683.8
RPL21	27404.7	20372.6
S100A10	27043.4	17982.8
MIF	26626.1	16774.8
LOC654194	26586.8	19936.6
RPSA	26358.2	19662
RPL6	26264.8	21996.5
LOC285053	26158.6	14795.7
LDHA	25928.6	18941
NACA	25813.6	20204.9
LOC400721	25790	18237.1
RPS18	25699.4	17794.7
LOC645895	25667.6	18288
LOC643433	25384.3	17033.9
RPL35	25319.5	19609.7
RPS4X	25190.5	17305
RPS27A	25143.8	21384.3
CCNI	25102.2	18735.3
LOC729603	25099.1	18997.5
LOC649447	24969.9	16651.2
LOC646766	24946	16016
LOC649150	24926.3	19380.5
RPL15	24890.6	17624.9
RPS13	24865.9	18765.2
BTF3	24655.8	16929.7
LOC347544	24646.7	15310
UBA52	24482	21455.4
NDUFS5	23929.1	14904.3
RPS20	23649.5	18551.5
PPA1	23593.6	16453.1
COX7A2	23408.7	15437.9
TIMP1	23231.7	16126.4
SCRG1	23231.4	15931.6
LOC642250	23110.5	15599.2
CDH2	22937.8	15942.1
HSPA8	22903.3	15773.2
LOC645385	22853.8	17629.7
RPL8	22615.6	17075.2
COX6B1	22378.5	14599.7
RPS15A	22369.6	15334.8
LOC440926	22010.4	16010
GLTSCR2	21851.7	15761.8
TPI1	21820	14210.7
SCD	21815.6	15321
TMSB4X	21802.8	16105.9
SLC25A5	21684.2	16299
RPL41	21637.1	16752.8
LOC644029	21613.1	16106.4
LOC388524	21259	18146.3
RPS4Y1	21257.2	14607.7
SYT11	21249	16259.5
LAIR1	21078.9	13743.4
LOC653314	20988.5	14739.3
LRAP	20964.5	15206.3
SNRPD2	20826.8	14214.9
LOC648210	20807.9	12149.6
RPL5	20782.5	14433.2
NDUFB8	20665.7	11662.8
LOC646531	20662.5	14183
YWHAQ	20570.9	16213.9
DARS	20536.5	14125.8
LOC644511	20500.4	12887.9
RPL36AL	20467.6	15302
LOC285900	20382.5	12769.8
H2AFZ	20346.9	13361.9
IFITM3	20174.9	12896.2
ORC6L	20088.5	12702.3
RPLP0	19823.6	14996
UQCRQ	19620.1	13396
DDIT4	19414.8	13735.5
RPS26L	19267.7	12464.2
AMY1C	19262.6	12967.4
HSP90B1	19139.5	13528.6
LOC285176	18793.4	15717.2
COX5B	18656.3	10779.2
MRCL3	18653.7	11591.8
LOC391656	18642.1	12420.9
ANP32B	18508.5	10569.4
RPLP1	18411.2	11155.8
ID3	18399.9	11837.5
FTHL7	18374.7	12924.3
LOC645688	18373.8	11056.7
LOC387841	18299.8	12360.8
MGC16703	18297.2	11474.2
IFITM2	18170.3	13534
MSH3	18144.7	12934.4
DYNLL1	18084.7	11492.7
C19ORF31	18072.9	15005.4
JUND	18051.2	13592
F2R	18049.1	14522.1
TTYH1	17913.1	11821.3
NDUFA4	17797.1	12782.9
PJA2	17759.6	11500.1
TMEM66	17728.7	13471.6
RPS3A	17689.1	13527.9
LOC440055	17683	11995.3
ROCK2	17665.9	12716.4
RPL22	17644.1	13084.9
LOC401115	17632.7	11756.1
IL18	17564.9	13008.9
LOC649821	17553.2	11901.5
LOC645317	17526.8	11605.3
DPYSL2	17510.4	14268.8
PFN1	17508.8	11730.7
LOC127295	17422.2	11453.6
LOC647856	17418	11579.2
EIF3EIP	17399	11027.3
RPL31	17386.9	13778
ATP5O	17352.9	10352.4
CALM2	17265.8	13289.5
NDUFA1	17242.4	11788.6
CSDA	17199.1	11425.1
TXN	17198.9	12024.2
RAB31	17060.8	11900.4
FSCN1	17007.4	12346.5
RPS26L1	16958.9	11370.3
GSTP1	16931.3	11354.9
SAT1	16908.5	12376.4
PEA15	16806.2	10732.6
C11ORF10	16786.9	12438.9
LOC402251	16756.7	12798.5
C14ORF156	16731.2	13303.9
COX5A	16672.8	10914.5
EIF4A2	16665.3	12098.4
HS.370359	16586.4	11682.2
EIF3F	16573.8	11457.7
LOC440567	16566.9	12214.1
CHCHD2	16529.5	10565.8
SERPINE2	16389	13404.1
LOC402694	16325.2	10394.3
AP1S2	16292	11161.7
COX8A	16284.8	10636.7
SOD1	16284	10361.5
HES5	16257	11282.3
CNN3	16141.2	9665.6
LOC643509	16102.4	12802
RPS15	16057.8	11213
LOC402057	16054.3	10108.8
COX6C	16023.7	10845.4
CIRBP	15997.4	10683.7
RPL9	15985.9	11794.2
LOC644863	15950.8	11083.4
LOC651894	15947.9	10922.8
RPL36	15895.3	9903.4
SRP14	15843.5	10823.2
LOC646630	15810.5	9659.3
DAZAP2	15717	10488.7
NUCB1	15705.9	13881.6
SCARB2	15703	12388.2
GPX4	15519.7	9627.3
39700	15418.3	11311.2
IGFBP5	15408.3	9868.1
JTB	15399.9	10084.5
PSMB1	15340.7	10186.5
LOC648249	15339.8	10397.8
ATP5H	15278.2	9679.9
HES4	15234.7	9151.7
LOC647340	15211.1	12008.4
NPC2	15209.2	11516.9
UQCRH	15206.7	10039.3
SNRPG	15189.9	10292.2
LOC648622	15187.5	9248.3
ZNF486	15121.8	10215.9
DAD1	15092.7	8971.7
SSR4	15074.4	8886.1
NAG18	15042.3	13941.9
NDUFB5	15042.2	11600.6
DBI	15025.7	11988.1
PSAP	14989.3	12613.1
SEC11A	14940	10844.5
HIST1H4C	14883.7	11193.3
PFDN5	14817.8	9433
PMP2	14748.6	9525.5
LILRB3	14630.9	10517.6
MTCH1	14607.7	9304.2
PRDX1	14605.3	9915.2
EEF1A2	14586.6	8512.2
LOC391811	14517.3	9183.6
WBP2	14501.3	10212.7
CRYAB	14402	9448.3
HLA-A	14332.1	9147.4
TKT	14320.6	10549.6
TEGT	14314.6	11190.9
CAMLG	14306.7	8543.9
TMEM158	14285.7	10119.5
LOC731985	14227.4	8954.6
GNB1	14210	10582.7
CETN2	14209.3	9673.3
CD24	14130.3	11451.5
CDC37	14081	11182.7
C21ORF24	14018.9	9567.8
SPCS1	13915.4	9889.6
GPM6B	13806.1	9298
IMAA	13798.4	9999.6
TUBB3	13727.2	9453.3
NES	13640.3	9751.6
SHMT2	13462.1	8807.3
GFAP	13446.9	10100.3
UQCRFS1	13440.7	9146.4
LOC653226	13420.6	8767.9
NDUFA3	13376.3	8228.2
AP2S1	13340.6	9342.9
NEDD8	13326.4	9628.9
PDCD7	13304.2	9328
LOC728481	13273.7	8882.7
PCBP2	13254.1	8611.5
LOC730994	13253.1	8532.1
LOC643031	13160	9326.6
NOLA3	12920.4	7197.5
PDE4C	12897.3	8401.8
LOC440737	12821.8	8034.7
RPL13A	12794.8	8196.4
XPNPEP3	12786.7	8731.8
HMGN1	12770.8	8793.1
CKB	12702.8	8054.1
DDX5	12663	9421.6
EMP3	12630.2	7614.9
SEC61G	12624.9	8504
ARPC3	12558.6	7722.6
MYL6B	12546	9092.7
RPS27L	12519.7	8415.1
VDAC1	12505	9403.8
MARCKSL1	12470.9	8093.4
PRDX6	12459.9	9015.9
KHDRBS1	12448	9455.8
CDKN2AIPNL	12433.2	8999.3
C20ORF52	12414.2	7440.2
APEX1	12286.5	8074.4
GJC1	12172	8254.3
SNHG5	12170.2	8649.1
PON2	12123.1	7354.5
DCTN2	12105.5	8297
C17ORF61	12079.4	8081.3
GABBR2	12076.9	9439.6
PSMB6	12062.2	8680.9
PARK7	12033.1	7980.1
SERF2	12011.9	7673.2
BTG1	11972.2	7550.1
LOC283412	11966.5	6582.8
MLLT11	11944.5	7836.5
PSMB7	11943	8724.3
LAPTM4B	11905.4	9325.6
C15ORF15	11893.8	8295.1
SFRS9	11882.9	8367.7
LOC648024	11876.3	7082.7
KIAA0101	11810.8	9130.5
IMPDH2	11779.9	7193
SOX2	11779.9	8126.8
NME1-NME2	11707.5	8120.3
MRLC2	11686.2	7968.8
BASP1	11593.7	8631.5
SLC25A3	11562	7643.1
MDH1	11537.6	8013.7
HLA-DPA1	11535.1	8416.3
RPS26	11531.3	7441.4
LOC730534	11482.3	8251.7
HMGCS1	11475.8	7512.9
PAM	11462.3	9557.7
SEMA6A	11461.6	8848.4
TXNDC17	11450.3	8377.3
LOC643357	11381.6	9162.8
CCR6	11343.1	8306.7
TINP1	11341.2	8497.6
EEF1B2	11331.9	7707
GNS	11281.8	8208.4
MGC29891	11267.4	6773.6
DNAJC8	11245.8	7957.8
AKR1D1	11212.7	7782
LOC730740	11195.9	7962.1
LOC158345	11135.7	8035.4
RPL7L1	11132.5	8704.7
B2M	11074.6	7648.9
SEC61B	11056.1	6781.6
EDF1	11005.8	6886.3
GLO1	10988.4	8564.2
NDUFS8	10964.2	7521.7
HNRNPD	10960.1	8374
HNRPA2B1	10916	8752.2
GHITM	10857.7	7899.8
PSMA6	10779	6935.8
HSD17B7	10738.5	7550.4
COPA	10727.4	6992.3
CFL1	10714	8401.9
LOC642947	10702.5	7860.5
EIF1	10691	6972
RPS24	10624.8	8309
CYC1	10596.2	6295.1
ALKBH5	10572.5	8132.9
EIF3D	10551.6	6633
ASCL1	10541.3	7984.5
SRP9	10524.1	7946.4
CLIC1	10517.1	6159
TMEM14C	10511.1	6807.4
BNIP3	10496.2	6986.7
SOX21	10496.2	8235.2
KPNB1	10450.3	6710.2
LHX2	10430.9	7571.7
ILF2	10383.6	6620.9
PABPC1	10356.5	7673.4
POLR2F	10342.2	7816.1
C1QBP	10336.8	7049.8
ANXA1	10330	7453.9
GLRX5	10319.1	6666.8
TMEM59	10313.1	6932.5
CST3	10313.1	6521.1
PDHB	10237.2	6655.4
HDDC2	10217.3	7001.9
CTXN1	10211.3	7427
PRDX5	10207.1	7429.3
LOC653658	10185.2	7767.8
HSPB1	10065.5	6975.2
SNRPF	9965.9	7497.4
ZNF428	9963.8	8177.3
ANXA5	9951.2	6713.7
SFRS6	9945.5	7545.7
RPAIN	9917.8	7532.1
PNPT1	9908.4	7909.5
MRPL36	9902.4	7042.7
NDUFB11	9892.3	6369.7
LOC388275	9886.6	7466.2
LSM7	9868.4	5738
PSMB4	9849	7696.3
GPR56	9814.4	6865.9
YWHAH	9800.5	7296.2
RHOQ	9788.9	6506
ALDH9A1	9769.6	7010
RAB7A	9765	6938.5
LOC134997	9758.1	7572.6
EIF3H	9737.8	6652.2
VGF	9682.4	7122.5
PIK3R2	9662.1	7024.4
VDAC3	9644.1	7422
RPL32	9635.3	6668.2
TAGLN2	9634.3	5977.4
LOC440927	9630.6	6518.7
TMED10P	9607.3	5852.1
ZNF549	9582.1	7182.4
NFIB	9515	6727.4
ANAPC13	9504.2	6033.1
SLC16A12	9502.2	6524.5
SLC2A3	9485.5	6782.7
ATP6V1E1	9443.9	6924
CCDC72	9440.3	6470
CEBPB	9434	6304.2
STOML2	9427	5652.7
C3ORF34	9421.2	5412
RPL37A	9392.5	7575.7
SPARC	9389.9	6668.9
LAMA5	9374.8	7794
ARMET	9371.7	6616.4
PNMA2	9361.4	5669.3
PHLDA1	9358.4	6067
CREB1	9332.6	7095.9
TRAM1	9287.8	6040.4
ZFAND5	9267.3	7020.7
SFRS2	9251.3	6564.3
SUMO3	9245.6	7004.1
NDUFS4	9224.3	6384.8
HSD17B12	9222.3	6384.4
LIPA	9203.6	7020.9
PSMC1	9196.4	6660.6
WDR54	9189.2	5855.2
SPRED1	9187.9	6167.3
PSMA5	9183	5716.7
EIF3G	9181.9	5464.4
PSMB3	9176.6	5952.6
RHOA	9174.9	6543.1
ATP6V1F	9173.6	5493
C9ORF80	9099.5	6727.8
PUF60	9094.4	7287.8
CALM3	9074.1	6701.7
CD151	9055.3	6170.8
NDUFS3	9053	5408.7
QARS	9050.8	6942.9
ATP5I	9046.2	6581
LOC650369	9006	6888.3
NDUFA11	8997.5	5494.7
39693	8991.4	6195.2
NDUFB2	8985.1	5868.8
CSTB	8914.8	5816
PTN	8900.3	6294.1
CTNNA1	8896.3	6766.3
C14ORF85	8895.2	6354.8
LOC650518	8889.9	5697.5
NCOA4	8889.2	6725.5
HSP90AA1	8885.5	5436.4
TSPAN3	8876	5559.4
C2ORF28	8868.8	5706.2
MRFAP1	8866.2	6852.2
MRPS6	8863.1	6810.3
FAM127A	8857.5	6369.8
AURKAIP1	8847.8	5926
DNAJA1	8844.9	5506.3
CIP29	8843.4	5578
TMED3	8835.7	5972.3
DUSP19	8818.4	7639.4
FKTN	8786.3	6486.2
ATP5J	8781.3	6616.4
HLA-DMA	8776.3	6132.6
SFT2D1	8765.6	6393.1
ECH1	8763	5107.7
DPYSL3	8747.3	6149.4
LSM1	8744.3	5884.6
NME4	8734.6	6105.5
FABP5	8725.2	6691.8
EIF3K	8714.7	5188.4
TCEB2	8701.7	5083
CIB1	8694.5	5451
JUN	8673.1	6130.8
LOC647000	8634.3	6186.4
LOC644934	8633.2	5346.7
EIF4B	8607.9	6142.5
LOC645138	8579.6	7198.4
NOL7	8563.5	6184.4
GNAS	8559.1	5837.7
CCT8	8515.2	6436.7
SGSM2	8505.6	6934.2
DYNC1LI2	8505	5857
TIGA1	8494.7	6568.3
EIF2S3	8493.6	5793
ITM2B	8479.1	5857.5
LDHB	8467.9	7207.7
NDUFV2	8461.6	4781.9
ZMAT3	8436.4	6296.5
ATP6V1G1	8408.5	5289.1
ATP6V0E2	8385.9	6077
IGFBP2	8376.4	4915.5
HS.213061	8355	6127.4
PHGDH	8342.1	6569.3
ATP5G2	8341.4	5413.8
TMEM17	8302.6	6386.2
ATP5L	8300.2	5893.1
CENPB	8299.4	5133.8
FBL	8281.3	5511.9
TSPO	8252.8	5003.8
OCIAD1	8240.7	5906.1
C7ORF50	8218	5361.8
LOC653773	8216.9	5620.6
GNPDA1	8197	5716.2
PRDX3	8180.3	5203.9
NDUFB3	8170.4	5372.5
PPP1R14B	8161.6	5145.2
ARHGEF6	8140.5	6099.4
39706	8135.3	5066.8
PCBP1	8128.8	5974.4
EVL	8128.6	5904.7
CLUAP1	8099.8	6737.7
TNPO2	8099.8	5512
NONO	8097.6	5655.4
PDCD6	8084.2	5583.7
CDC42EP4	8070.7	5959.4
HNRPA1P4	8035.5	6008
EIF3I	8014.1	4895.9
RAB10	8007.6	5974.4
ATP5F1	8007	5490.9
RPS28	7989.4	4721.4
PPP2R1A	7987.6	5894.3
RHOBTB3	7975.4	6046.9
PCNP	7958.7	5480.8
SNX3	7957.6	4856.1
RPS23	7919.8	5996.2
GTF3A	7887.6	4907.3
LOC650152	7880.5	5455
AARS	7866	5534
TMEM205	7864.5	4919.4
DYNLT1	7849.1	4586.3
MRPL51	7844	5291.8
CA2	7830.2	5191.3
HIGD2A	7823.7	5644.2
NGFRAP1	7822.2	5510.9
GLG1	7813.5	6447.2
PRDX4	7799.7	5229.2
ADSL	7799.6	5377.8
THOC7	7795	5205.9
CLNS1A	7786.4	5462.1
C10ORF58	7766	5775.8
ACTR2	7761.5	5518.5
RHOC	7748.8	4641.5
POLR2G	7738.8	5135.8
LOC728492	7729.8	5330.1
PPP1CC	7701.7	4846.3
BEX1	7699.7	5359.7
DKK3	7699	5024.7
LSM2	7675.7	5861.2
LTA4H	7645.6	5205.6
LAMC1	7638.8	5314.6
ARGLU1	7635.1	5703.9
CSNK2B	7600.3	5396.9
SHCBP1	7599.2	5745.7
CUTA	7583.6	4743.3
CYB5B	7576.1	5259.6
MFSD10	7572.1	5945.4
ALDOA	7565.8	4783.7
YWHAB	7555.1	4586.9
SSBP1	7543.9	5159.2
COMMD6	7541.3	4855.1
ITIH5	7536.7	5829.5
NDUFAB1	7511	4708
GUK1	7503.7	4330.5
FAM50A	7498.9	4849.1
ERGIC3	7488.3	5051.8
NDUFA8	7467.3	4914.2
C12ORF57	7412.4	4883.4
RRAGA	7403.7	5690
UNC50	7397	4430.2
IFNGR2	7390.1	4508.9
FEZ2	7380.1	5304.3
PTBP1	7366.3	5326.8
NDUFB7	7358.7	4471.5
TMEM147	7340.5	4714.2
PAFAH1B3	7338.1	4610.1
NGRN	7298.8	4815.4
TPM2	7295.3	5424.4
TMEM87A	7286.6	5801.6
MRPL37	7266.2	4972.3
TMCO1	7254.2	5743
ETFA	7238.5	5097.2
HTRA1	7234	5515.9
LOC645058	7226.2	5697.1
IMP4	7214.8	4905.2
HSPE1	7209.6	5319.1
SHFM1	7205.4	5289.8
COMMD3	7184.2	4758
SFRS5	7158.3	6143.4
DDX51	7144.6	5175.5
GGA1	7139.4	4751.9
FLOT2	7132.4	5380
YBX1	7129.2	5723.6
ALPP	7126.4	5824.7
HCG2P7	7120.2	4999.5
SSU72	7119.3	5304.6
KRTCAP2	7097.5	5260.2
PTTG1IP	7093.4	4833.9
LOC401397	7085.6	4796.4
METAP2	7083.2	5588.7
NCSTN	7059.1	5234.1
PBX3	7054	4751.2
CAP1	7043.2	4857
PRR6	7032	5508.7
LOC389787	7015.5	5604.5
SPARCL1	7012.1	5026
LOC255783	7010.8	5463.7
ELMOD1	7005.3	4417
ATP6V0E1	7001.2	4910.5
MORF4L2	6998.9	4509.1
CD44	6997.3	5138.5
CCT2	6993.2	5627.8
MRPS21	6970.4	4630
GLTP	6959	4722.3
SET	6951.2	4497.4
C14ORF24	6938.1	5410.8
NDUFA12	6935.7	4644.9
AHCY	6923.7	5095.2
UROS	6919.1	4629.5
LMO4	6918.3	4409.9
ATP5J2	6913.2	4453.1
CALM1	6909.5	5347.7
HIGD1A	6906.3	4872.9
CYB5R3	6894.8	5035
STS-1	6887.6	5108.6
LOC388532	6870.3	4914.9
MCART1	6847.1	5182.4
PCMT1	6841.2	4980.1
SDHB	6811.2	4030.6
ANXA2	6811.2	4820.5
GAP43	6810	4416.2
CLIP3	6809.9	5202.7
FAM120A	6805.2	4207.4
ATP6AP1	6803.7	4729.3
NENF	6786.9	4535.8
DDT	6782.7	4139.5
ERP29	6782.1	5068.3
LOC339123	6770.9	5224.1
HBXIP	6768.2	4336.1
BCYRN1	6762.6	4795
ATP6AP2	6745.2	4668.3
HLA-A29.1	6737.6	4245.1
C15ORF24	6722.6	4577.3
ID2	6689.2	4564.1
TAGLN3	6667.8	4901.7
PIN1	6664.8	4604.7
ARL6IP5	6660	3924.8
EPN1	6653.7	5037.2
MRPL23	6649	4182
HS.57079	6630.7	4940.7
TNFRSF21	6628.6	6005.9
PPT1	6622.5	4789
POLR1D	6620.6	4812.8
TOMM20	6610.3	4457.3
C20ORF30	6610.1	3873.3
FASN	6593	5001.9
SF3B5	6593	4661.7
C7ORF44	6561.3	4768.2
CNDP2	6557.2	4906.3
YWHAZ	6541.7	5094.9
TUG1	6540.2	4740.5
NDUFA13	6538.6	4421.7
CISD1	6536.4	4426.2
M6PRBP1	6527.9	4816.7
C20ORF43	6521.7	4581.1
HSP90AB1	6515.9	5510.4
BRI3	6514.9	4121.1
ATP5C1	6513.2	4331.5
RAB11A	6503.8	5344.5
ZNHIT1	6503.4	3659.8
VKORC1	6491.8	3888.7
FERMT2	6490.3	4893.5
MRPS24	6483.3	3831.9
IRS2	6481.9	4609.3
HES6	6479.8	4636.2
HSPC152	6473.4	3951.3
PTOV1	6472.7	5009.1
MSRB2	6462.7	4752.8
LAMP1	6460.2	5095.8
CHCHD9	6456.5	3405.6
TMEM85	6439.9	4750.8
MFGE8	6422.7	4310.3
FDFT1	6417.9	4740.6
NDUFS7	6415.8	3706.8
TMBIM4	6399.1	5015.7
GSTO1	6396.7	4044
PRCP	6396.2	4607
SLC1A3	6391.1	4418.1
SS18L2	6382.8	5140.2
HEXB	6380.9	4930.9
RTN4	6366.1	4435.7
NME1	6356.1	4766.4
EIF2AK1	6326.2	4182.6
TUBB	6325.5	4537.6
PPP2CA	6322.3	4386
PSMG2	6312.3	4058.5
FAM115A	6303	4971.9
HSBP1	6287	4822.7
C20ORF24	6274.9	4567.4
EBNA1BP2	6268.1	4199.6
PRR13	6259.7	4614.8
SAE1	6254.8	4921.7
PCCB	6252.7	4726
SCG2	6247.8	4208.7
MAT2A	6243	4808
UBE2M	6239.2	3757.9
LOC148915	6234.4	4493.2
PLSCR3	6230.1	5001.9
ITGB4BP	6212.9	3864.3
ANKRD30B	6167.2	4641
MAD2L2	6146.4	3943.5
EBPL	6144.1	4015
UCHL1	6139.7	3876.4
LOC51035	6138.6	4458.2
BUD31	6114.4	4610.1
PMP22	6109.1	4184.6
PHPT1	6099.5	3303.9
REXO2	6096	3924.7
ZNF430	6091.3	4596.9
ITM2C	6075.6	4205.8
RNF181	6066.4	3946.1
HSPD1	6062.1	4260.1
SLC44A4	6047.7	3926
LOC442454	6043	4418
CATSPER2	6042.2	4154.6
PAICS	5987.7	4221
VPS35	5985.1	3839.3
TEAD2	5982.7	4523.9
CDK4	5962.7	4594.7
GARS	5957.3	4340.4
POLE3	5955.6	3813.3
ALDOC	5952.9	3985.5
MGST3	5952	3606.4
CCT7	5947.4	4022.9
LOC728888	5946.1	4295.7
LOC374395	5936.6	3701
TMEM49	5915.6	4055.9
P117	5907.8	4019.9
B4GALT5	5902.9	4614.2
C7ORF30	5898.6	4264.4
HS.413494	5893	4465.6
LOC653505	5890.7	3941.3
GNAI2	5876	4012.6
NUDC	5865.5	4661.2
ARL2	5861.2	3931.7
PUM1	5854.8	4504.9
SNRPB	5848.5	3850.1
LILRB1	5844.2	4521.3
EIF4G2	5840.3	4195.8
MXD4	5837.2	4436.9
TACC1	5827	4965
RPN1	5819.4	4015.5
PPP1R11	5815.1	3886
CLDND1	5814.8	4131.1
DDX1	5812	4488.5
DCAKD	5805.3	4670.3
TSEN34	5773.9	4108.8
SUZ12	5763.6	3858.1
TALDO1	5755.4	3411
EIF3M	5743	4300.7
IMP3	5733.6	3774.8
E2F5	5733.2	4673.2
GSPT1	5729.6	4189
RPL23	5724.6	4007.3
CCDC109B	5710.5	4151.6
PRDX2	5704.9	2866.4
TXNIP	5699.9	3501.3
ATP6V1B2	5688.6	3687
C9ORF19	5675.3	3822.6
ATP5D	5674.5	3530.2
EIF4H	5674.1	3849
POMP	5662.9	4109.1
ODC1	5658	4421.7
VBP1	5658	3848.5
LOC731640	5654.1	4249.9
IAH1	5650.2	3704.5
ESD	5639.1	3358.7
RGMA	5638.2	4408.4
SNRPB2	5635.8	3849.7
DC2	5632.5	3691.6
PROM1	5627.3	4641.3
IGF2BP2	5611.1	3547.7
FLJ44124	5609.7	4207.6
CUEDC2	5591.1	3708
LYRM5	5589.7	3580.5
EIF2A	5587	4228.2
URM1	5578.5	4013
PIGY	5573	4112.7
P4HB	5569.6	4049.8
UROD	5535.8	3830.7
ATOX1	5522.8	3548.8
WDR6	5521.9	4166.7
ARL6IP1	5516.4	4402.7
BXDC1	5511.4	3603.4
PSMB5	5509.3	3775.5
RPS7	5502.5	3316.9
HYPK	5502	3786.1
MAPRE1	5482.3	4661.7
ALPK2	5463.7	3855.3
HS.544637	5459	4124.7
NME3	5458.5	3396
PGAM1	5456.1	3366.9
C2ORF25	5450.2	3914
PGD	5405.3	3505.2
DNAJB11	5405.1	4227
LOC387820	5402	3956.1
MT1F	5398.5	3907.1
CLEC2D	5394.8	4159.4
TAX1BP1	5391	3630.3
JAM3	5390.2	4080.2
HNRNPA0	5387.5	3686.2
RPP21	5383.8	3745.5
C6ORF160	5383	3963.4
RBX1	5380.1	3591.9
COPS5	5379.5	3511.7
ATP6V1D	5377	4101.4
COX6A1	5374.7	3451.8
RAB9A	5358.9	3579.7
RAP2A	5347.3	4151.9
CCDC130	5339.2	3602
HDAC1	5314.4	3645.2
PMPCB	5312.8	3476.9
GABARAPL2	5306.1	3882
UBL3	5295.7	3756.9
C11ORF59	5291.1	3802
TSPAN9	5282.7	3470.3
C14ORF153	5277.4	3537.2
RWDD1	5268.7	3585.2
DSTN	5267.4	3886.3
MRPL33	5265.1	3546.8
MKRN1	5261.5	4074.6
HS.202577	5259.5	3694.7
NIPSNAP1	5258	3502.6
C8ORF37	5257.4	3834
TRIM9	5253.3	3560.8
CDK6	5252	3683.7
GPSN2	5250.3	3631.6
ECHS1	5248.6	3452.6
RING1	5243.7	4028.1
RBP1	5242.6	3632.3
RHBDD2	5240.3	3941.4
NFE2L2	5237.9	3279.7
CNBP	5236.4	3665.4
DERA	5225.9	3643.9
KCNH6	5225.6	4261.8
BRP44L	5225.4	3207
C16ORF61	5217.8	3480.4
FBN2	5204.6	3696.6
TTC3	5190	3911.2
PRICKLE4	5185.1	3649.9
ARHGEF2	5181	3975
RCN1	5177	3399.9
C11ORF2	5175.4	3661.9
SFRS4	5165.7	3968.3
HNRNPAB	5164.3	3932.7
RPS21	5162.9	3547.6
FAM39E	5156	3646.3
LDLR	5148.8	3431.9
SRRM2	5145.9	4339.5
PSME1	5143.4	3212.3
RGL1	5133	3330.4
HLA-DQA1	5128.6	2952.2
CCND2	5125.7	4221.8
SRI	5124.2	3495.1
PRNP	5118.5	3850.9
HRASLS3	5114	3379
SPIRE1	5111.5	3768.5
PRKRIR	5110.3	3258.9
PGLS	5109.6	2728.9
MGC71993	5100	3335.1
ACP1	5097.6	3296.5
SF3B14	5097	3743.8
C19ORF56	5093.5	4156.1
NFIX	5092.4	3633.5
ENY2	5086.5	3434.8
EPRS	5079.9	3251.4
LOC729843	5079.2	2991.5
SLC25A23	5072.2	3511.9
PFN2	5067	2965.1
VGLL4	5066.4	3536.1
SPRY2	5064.2	3161.7
SLC25A39	5045	3729.6
LOC441377	5041.4	3868.5
UBE2E1	5039.8	3506.8
COX17	5034.9	4112.9
RAB2B	5034.7	4211.6
UXT	5033.2	3406.3
MRPL3	5032.5	3537.7
H2AFY	5027	3694.2
TAF10	5025.8	3129.6
ZNF69	5022	3948.6
PRPS1	5018.6	3841.3
PARP1	5016.4	3808.1
KIAA0182	5015.8	4096.7
POLR2I	5015.7	3293.7
ATP6V1A	5009.4	3678.4
SRP14P1	5008.2	3184.7
MAN1C1	5000.4	3269.4
SEPW1	4994.5	3080.7
CNIH	4988.7	3112.1
BCL2L13	4970.6	3907.3
EFEMP2	4966.4	3738.6
LOC650494	4960.9	2925.3
AUTS2	4953.3	3210.7
QDPR	4953.1	3268.6
UBXD2	4945.7	3471.2
PSMC2	4943.2	3155.9
PTPLAD1	4931.4	3552.7
COMMD7	4929.9	3480.4
ATXN2	4927.6	3996.9
C9ORF78	4921	3189.3
RHEB	4916.8	3483.4
PURB	4912.3	3846.3
PABPC4	4906.3	3954.4
LPIN1	4904.4	3544.4
XPNPEP1	4892.9	3384.2
ACAT1	4890.8	3589
WDR61	4886.7	3560.2
LOC732007	4883.2	3059.9
LITAF	4876.3	3845.7
GMFB	4872.6	3432.3
BCKDK	4870.8	3704
TST	4861	2858.4
ARF4	4857.9	3048
DLX1	4850.6	3414.2
DBNDD2	4848.6	3234.2
UFC1	4842.8	3992.8
TXNDC1	4836.5	3405.4
GTF2F2	4834.4	3773.6
TCEAL4	4823.1	3576.4
OXR1	4817.5	3380.5
LOC646567	4810.4	2969.3
SUMO2	4795.5	3432.2
NDN	4787.1	2863.1
DNASE2	4786.3	3903.7
LOC646345	4783	3032.6
C6ORF125	4781.6	3463.1
CCDC59	4773.3	3775.4
PROS1	4765.1	3557.8
NLRP8	4757.8	3340
CA12	4757.3	3557.7
COMT	4753.7	3187.9
39702	4745.3	3310
GTF2A2	4728.5	3014.1
GALK1	4726.1	3141.5
RALA	4723.1	3414.2
MBD4	4721	3139.1
IGF2R	4720.8	3643.3
CAPZA2	4717.7	3491.9
COL4A1	4716.6	3757.5
DAP3	4701.4	2747.8
SMS	4700.1	3210.3
NCAN	4695.6	3858.5
HDAC2	4692.2	3352.4
DHX15	4690.9	3434.4
C8ORF59	4690.7	3189.4
C19ORF53	4681.3	2916.6
CRIP2	4679.6	3287.3
MAGT1	4674.8	3388.1
TCF25	4670.6	3528.5
SLC35B1	4666.6	3213.5
TXNDC12	4655.5	3262
AIRE	4648.2	3658.1
TSC22D1	4645.2	3187.1
RAB6IP1	4641.3	3327.1
DECR1	4637.7	3148
TRAPPC2L	4637.3	3267.3
LOC653381	4634.6	3398.2
HNRPR	4633.8	3948.2
XBP1	4629.6	3050.1
NDUFV1	4628.9	3122.1
C22ORF16	4625.5	2933.3
RPE65	4619.9	2941.1
GLUD1	4608.2	3574.4
FBXO21	4607	3119.6
HMGN4	4602	3058.4
NDUFA7	4599.9	2812.9
MRPS15	4595.2	3173.5
RDH11	4594.4	3093.8
TMED9	4577.3	3375.3
STAT2	4572.1	3365.3
MTPN	4570.8	3009.2
PSMD7	4569.9	3121.1
CBS	4568	3519.9
PSMB2	4564.9	3056
LSM3	4562.8	3298.6
LOC646723	4548.6	2621.8
MGEA5	4542.8	2948.4
C6ORF48	4542.3	3641.2
PCID2	4539.4	3549.4
TCTEX1D2	4538.3	3029
HLA-DMB	4530.9	2912.7
HIBADH	4530.8	2691.8
APOE	4527.9	2919.9
PGRMC1	4526.6	2852.2
PGM1	4519.2	3531.6
RCC2	4513.2	3797.2
C14ORF112	4508.6	2680.7
MAGED1	4506.7	3516.2
PTPN11	4500.8	3054.1
TXNDC14	4498.6	2904.7
PSMD12	4496.1	3083.6
ZNF14	4484.6	3359
CANX	4484.4	3542.4
TIMM10	4483	3423
RBM22	4476.3	3584.5
AHR	4474.7	3068.8
TMEM126A	4473.5	3077.1
ATF4	4472.7	3622.6
MYH10	4467.3	3164.5
PPP6C	4465.2	3014.6
ENOPH1	4463.1	3213.7
ERH	4461.9	3050.9
PLOD3	4454.6	2864.2
ATP6V0C	4450.7	3051.7
HSPA5	4448.3	3452.1
TMEM183A	4440.9	3260.4
EID2B	4438.7	3091.4
CXXC5	4436.6	3350.9
METTL5	4425	2938.1
LOC400948	4422.2	3418.4
RAC1	4419.1	3189.6
NINJ1	4418	2591.1
TSG101	4415.5	3277.3
AKR7A2	4415.4	2821.4
CD2BP2	4412.8	3148.6
CAPNS1	4411.6	3094.5
CALD1	4398.7	3512.4
C13ORF27	4385.8	3293
TMEM181	4373.4	3240.9
C17ORF90	4372.3	2917.8
NBPF20	4347.3	3715.3
GTF2E2	4343.5	3478.1
LOC203547	4340.5	3558
IRX3	4338.5	2938
TUFM	4333	2945.4
SF3A3	4332.6	2824.6
SHISA5	4327.9	2899.7
PITX1	4326.2	3263.9
SUMF2	4323.1	2971.4
MRPL24	4321.8	2918.6
WDR1	4316.2	3129.4
JTV1	4303.6	3102.5
EEF1D	4299.3	2939.3
SEC61A1	4298.3	3171.9
BOLA3	4297.3	3038.3
GLDC	4295	3031.8
AK3	4294.1	3507.6
LOC440928	4273.8	2470.9
SHROOM4	4260	3425.9
MGC33846	4259.1	2698.2
CDKN1A	4258.8	3270.7
S100A16	4256.8	2543.2
PRMT1	4251.1	2793.1
APRT	4243.8	2493.3
MRPS22	4243.5	3072.4
DDOST	4238	3301.8
RPUSD4	4232.7	2707.1
HS3ST3A1	4224.9	2610.6
SRPRB	4218.7	2808.1
TMEM183B	4199.8	3347.4
HS.294603	4194.2	3095.5
EIF4A3	4190.5	2707.8
HS.475334	4188.5	2995.4
VPS29	4184.1	2982.2
LAMP2	4182.7	2924.7
LOC651149	4179.5	2755.2
AKR1B1	4177.3	2507.7
KDELR1	4176.5	2934.3
BPHL	4175.3	2841.5
SNRPA1	4172.5	2883.2
ZNF207	4159.7	2803.9
C16ORF63	4158.8	2796.2
USP49	4155.4	2754
SDCBP	4149.6	2765.7
ZNF277	4144.1	3023.1
LOC643310	4143.5	2906.5
TMEM123	4142	3571.1
SF3B4	4137.2	3080.6
TRMT5	4130	2597.9
LOC642989	4128.5	2060.6
PHB2	4124.5	2464.3
HMGCR	4122.2	2840.4
ZBTB33	4117.6	3290.9
POU3F2	4115	2851.8
AOF2	4111.9	2628.1
UBE2F	4110.7	3026
RPRC1	4110.1	2723.5
LOC730316	4107	3613.7
SAMM50	4099	2885.3
YARS	4098	3046.2
BCAP31	4094.8	2643.5
RND3	4094.7	2709.3
NARS	4094.2	3543
LOC729317	4092.2	2981.5
CEBPD	4089.2	2708.2
CPNE3	4082.9	3223.6
LSM5	4062.8	2469
GTF2H5	4057.9	2948.4
FLJ46309	4057.2	2930.6
REEP5	4056.8	2935.9
TMEM9B	4055.5	3030.2
ZDHHC8	4055.1	2705.5
COL8A1	4053.2	3076.4
RNF7	4050.3	2905.4
PPP1CB	4048.6	2929.9
TOP2B	4041.1	3238.8
CRLS1	4040.4	2694.8
BCAT1	4037.7	3293
NDUFAF2	4027.9	2625.1
RAB5B	4015.4	2958
LEPROT	4014.2	2879.3
ALDH7A1	4013.8	2998
SMARCA4	4012.3	2611.3
ADD1	4010.6	2815.5
GTPBP6	4004.5	2740.4
DYNC1I2	4004.1	3083.5
LOC646849	4001.7	3215.5
GOT2	4001.3	3045.3
ARPC1A	3992.8	3159.3
PLOD1	3992.6	2946.4
C10ORF38	3992.5	2682.6
C21ORF55	3988.5	3003.7
C1ORF57	3986.8	2259
NT5C	3985.8	2745.4
ZNF581	3980.5	2383.1
TMED5	3979.4	2588
RSL1D1	3979.1	2832.2
HADH	3976.9	2863
TRAPPC5	3967.3	2452.5
UQCRC1	3958.3	2482.1
LYRM1	3957.3	2553.4
C5ORF15	3953.1	3075.8
PPA2	3952.8	2999.1
TCEB1	3951.2	2408.3
CARM1	3950.9	2915
LSM4	3949.1	2353.2
RCN2	3944.4	2846.6
GAD1	3941.2	3017.4
KLHDC3	3940.2	2726.3
CDAN1	3938.8	2523.3
MAPBPIP	3934.5	2217
MAP2K1IP1	3933.2	2571.3
RPL26L1	3923	2597.4
PTPRZ1	3922.7	2686.1
SH3BP4	3914.1	2813.1
DEGS1	3913.7	2357.7
INPPL1	3910	3272.9
SLC39A1	3909	2823.7
HS.371609	3907.5	2734.4
ARL5A	3895.5	2603.4
TCEAL3	3883.4	2817.5
SERPINB6	3881.2	2707.9
NSMCE1	3880.7	2943
EMD	3880.5	2925
UBE2N	3874.5	2842.7
YPEL5	3873.1	2548.2
SCRN1	3849.7	3375.3
NAT5	3844.1	2513.7
HS.137971	3838.6	2965.9
NRBP2	3838.6	3058.8
SRRM1	3836.9	2682.8
GPX3	3833.9	2884.1
KLF9	3831.1	3018.2
TRAPPC4	3829.6	2759.4
RARS	3829.4	2641.7
ADM	3829	2559.7
PSMA4	3813.6	2673.5
AKR1A1	3811.3	2451.4
TCTN1	3809.7	2294.8
SCHIP1	3805.7	2617.2
SOX9	3804.8	2978.4
LOC731049	3793.5	2513.8
OAF	3791.5	2652.9
DLL1	3791.2	2932.2
ETFB	3789.6	2499.2
HS.553301	3788.6	2933.6
PIP5K2B	3787.1	2898.5
ARL2BP	3781.5	3289.5
PGK1	3780.1	2559
COPE	3774.5	2249.7
RRM1	3772	3042.8
DRAP1	3767.6	2283.2
CRKL	3761.7	2959
ARHGAP21	3759.2	2793.6
COL6A1	3758	3152.1
ITGB8	3751.4	2522.5
E2F3	3749.4	2558.5
TOMM40	3747.2	2967.4
MT1A	3738.8	2574.6
LOC440359	3737.6	2543.7
ATP5G1	3724.1	2504.8
RPA2	3724	2247.3
RFTN1	3717.2	2714.8
NCL	3714.4	2614.5
SFRS10	3709.3	3118.5
KIAA1191	3705.8	2606.2
SNX27	3703.4	3214.8
FEZ1	3701.1	2450.1
C5ORF28	3699.6	2885.2
UBE2L6	3699.5	2401.8
C12ORF10	3693.9	2588.7
SSBP2	3692.7	3070.9
CCND1	3691.4	2822.7
PQLC1	3691.2	3061.6
COQ9	3682.9	2211.8
DCTN3	3680.8	2377.3
TFRC	3678.2	2464.6
COPS3	3678.1	2912.4
NAP1L4	3675.4	2767.8
LRRFIP1	3669.3	3080.3
CWC15	3668.2	2240.9
SUCLG1	3666.6	2733.3
EFNA1	3665.3	2494.5
FAM96A	3661.5	2234
PMM1	3660.7	2371.2
TMEM126B	3657.2	2335.6
PSMD4	3653	2599.3
LOC388621	3652.3	2575
PSMA1	3651.9	2652.1
GADD45A	3649.3	2860.1
TPP1	3647	2667.8
EIF5A	3639.7	2632.4
FAM119A	3637.7	2729.4
VEZF1	3635.3	2745.8
BANF1	3635.1	2379.4
MT1X	3630.8	2747.5
RANBP1	3629.8	2412.6
TROVE2	3627.3	2678.3
ARPC5	3623.2	2635.8
LIPG	3621.2	3130.6
DPY30	3617.9	2104.1
BCKDHA	3610.4	2363.3
TAF15	3603.9	2666.9
LOC728973	3601	2449.3
DNAJA3	3599.8	2414.4
AGT	3598.5	2323.1
SUB1	3598.2	2450.7
PSMD6	3597.2	2615.3
GPX1	3591.9	2047.5
TBCB	3590.3	2585.5
REC8	3587.9	2628.2
COMMD1	3585.9	2374.9
RBM5	3585	2732.1
SOX11	3583.7	2427.8
DYNLRB1	3583.5	2535.7
C8ORF40	3582.9	2202.2
CCT3	3579.5	2752.8
SDF2L1	3577.4	2430
TIMM23	3570.4	2443.6
LOC653566	3570	2657.7
TMED4	3566.6	2719
GTPBP4	3565.9	2469.1
FXYD6	3563.1	2663.5
RAB6B	3560.3	2626.8
MRPL22	3559.6	2382.4
MRPL41	3558.2	2151.4
C16ORF33	3556.9	2119.4
TRIP6	3544.4	2506.4
TMEM14B	3544.4	2538.9
POLR2H	3540.5	2275.7
LAGE3	3530.1	2074.5
BTG3	3527.1	2394.5
DGUOK	3525.6	2513.2
NOSIP	3520.9	2408.9
BSG	3519.4	2391.5
39514	3514.8	2753
VAMP5	3514	2127.5
BRD2	3508	2504.2
RSPRY1	3504.8	2578.6
MRPS17	3501.4	2090.3
ACTA2	3497.9	2517.9
NPM3	3497.8	2411.2
CS	3494.7	2629.8
MKI67IP	3487.3	2245.8
LASP1	3486	2853
TIPARP	3484.1	2283.2
NUP37	3482.5	2419.7
BCHE	3482.5	2406.9
C14ORF2	3482.4	2147.5
DMC1	3480.6	2800
WBP5	3480.3	2692.1
PALLD	3466.7	2612.6
GRSF1	3463.7	2458.5
POLR3GL	3455.6	2397
PEX5	3453	2882.2
ATP5SL	3452.3	2367.6
ANAPC5	3450.8	2236.6
CAP2	3445.4	2305.5
MIAT	3442.9	2454.1
ERRFI1	3442.7	2298.8
TMEM5	3440.9	2432.6
COPS7A	3440.4	2462.6
MPV17	3438.5	2349.6
BHLHB2	3432.8	2667.9
RABAC1	3431.1	2229.1
SGCE	3430.2	2638.4
LOC653147	3425.6	2285
SPP1	3422.2	2171.4
AHCYL1	3422.2	2770.6
DPH5	3418.8	2343.6
ATIC	3413.2	2460.6
PDGFRA	3411.3	2300
PTK2	3408	2323.2
FNBP4	3405.6	2760.9
RY1	3401.7	2020
C9ORF46	3399.6	2118.3
NDUFA4L2	3397.3	2332.5
BZW2	3397.2	2311.2
CSNK1E	3396.3	2095.5
NHP2L1	3395.8	2136.1
C14ORF132	3393.7	2548.9
CCDC90B	3393.6	2511
MRPS10	3390.5	2246.5
BLZF1	3378.9	2813.2
XTP3TPA	3375.9	2100.2
ATP1B2	3375.7	2437.5
CKS2	3373.4	2326.8
MT2A	3372	2351.3
XAB1	3371	2326.4
CCDC53	3370.6	2152.4
NOLA2	3365.7	2079
HLA-DRB5	3365.7	1991.8
VAMP3	3364.1	2232.3
ACLY	3362.2	2500
HSPA9	3359.6	2025.7
TIMP2	3358.2	2264.4
C19ORF2	3353.9	2484.5
FAM44B	3342.8	2175.8
DCUN1D5	3342.8	1998.2
SLC35B2	3341.5	2204.8
C20ORF100	3341.4	2543.4
IGBP1	3340.9	2282.7
TM7SF2	3338.9	2170.5
RGS17	3338.4	2016.8
TRAPPC3	3334.4	2114.3
MAP1B	3332.8	2266.8
ZYG11B	3332.5	2481.4
DRG1	3324.2	2485.2
ATP6V0B	3312	2171.8
LOC728643	3306.8	2042.5
SQSTM1	3306.1	2275.8
TMEM131	3305.2	2521.2
C14ORF152	3304.7	2300.8
LOC388789	3304.4	2101.2
TMEM160	3302.7	2072.6
MRPS30	3302.3	2229.5
MRPL14	3301.6	2442.4
SNURF	3300.4	2263.9
EIF3B	3295.6	2329.2
ZNF462	3293.1	2330.8
EMP1	3284.3	2336.9
SNRPN	3283.7	2259.1
CDC26	3279.5	2373.6
PRMT3	3278.2	2242.1
ARPC2	3278.1	2140.4
SH3BGRL3	3267.7	2240.2
FNBP1	3262.1	2248.2
LOC730744	3257.1	2366.7
NDP	3255.4	2261
GPR177	3255.2	2219.4
DPM3	3251.3	1925
UBE2D3	3250.5	2304.9
HNRPUL1	3248.3	2449.9
TUBB2A	3244.1	2191
KIAA0174	3243.3	2493.6
ASCC1	3241.1	2661.1
NDUFB6	3237.5	2200.7
LOC389541	3236.9	1962.6
FAM3A	3235	2353.7
CDC25B	3229.1	2503.9
TNFRSF1A	3229	2207.2
RPL29	3227.6	1696.7
PTPRF	3226.8	2115.3
LGALS3BP	3226.4	1788.9
CHRNA5	3222.8	2589.8
DIABLO	3216.6	2095.7
PAIP2	3216.2	2343.3
CD99L2	3214.1	2436.7
OSBP	3212.2	2537.1
SOX4	3210.8	2510.9
EGR1	3207.8	2798.8
TESC	3204.2	1639.2
NDUFA9	3203.3	1931.6
YIPF3	3200.7	2391.2
WDR75	3191.9	2674.9
RHPN2	3190.5	2331.4
HLA-DRB4	3184.6	1781.2
RPA3	3183.2	1971.4
GSTK1	3182.6	1929.6
CXADR	3176.4	2268.8
MAGMAS	3175.7	2032.9
PSAT1	3171.2	2457.6
ZMIZ1	3169.7	2359.1
HARS	3166.2	2553.6
C16ORF58	3157.6	2357.2
APOA1BP	3157.5	1814.9
WASL	3156.8	2370.4
DDA1	3155.6	2024.1
NDUFB10	3151.9	2240.6
PPM1G	3151.6	2277.8
TCF12	3151	2419.4
MMS19L	3148.3	2511.1
ZMPSTE24	3142	2559.4
SSR1	3140.5	2345.3
DPM1	3136.5	2465.2
STX16	3132.8	2452.9
C1ORF123	3129.2	2078.9
VIL2	3127.3	2230.6
C14ORF179	3123.9	1787.7
PPP2R5E	3123.3	2013.4
CD74	3121.7	2155.1
C7ORF41	3119.2	2376.3
BOLA2	3116.1	2221.2
TOMM70A	3111.9	2643.4
C21ORF33	3108.1	2051.1
CHMP2A	3107	2070.4
ZFP90	3106.7	2063.7
GOLGA7	3105.9	2044.1
HNRPM	3102.5	2743.5
RBMX	3099	1910.9
PSMB10	3098.8	2373.4
TFG	3093.1	2052.8
MKLN1	3091.4	2311.1
STAG3L2	3086.1	2053.5
DIMT1L	3081.4	2063
YIPF6	3081	2180.6
YRDC	3080.9	2171.1
PEPD	3079.9	2170.4
C1ORF54	3073.8	2196.7
DNAJA2	3072.4	2393.6
C17ORF49	3072	2612.1
HS.525171	3066.1	2129
FZD3	3064.7	2283.3
TMEM60	3064.5	2107.1
SC5DL	3063.2	2196.3
SFRS1	3055.2	2434.4
CRYZ	3054	2132.2
IDH1	3052.5	2219.5
ZSWIM6	3049.6	2110.6
MRPL12	3049.4	1738.3
ST13	3048.2	2089.1
CCDC56	3046.9	2039.7
SNX17	3042.7	2248.3
PNPO	3041.4	2140.1
CTSB	3040	2171.2
BOP1	3039.9	2115.8
MRPL18	3033.6	2148
C14ORF166	3031.8	2148.9
PARL	3030.2	2179.2
LOC644774	3027.8	1807.3
PTMS	3027.7	2227.8
ACTR1A	3024	2060.6
RPL7	3022.5	2458.1
XPR1	3019.9	2246.2
C11ORF74	3017	2412.3
MRPL54	3015.5	1993.8
POLE4	3014.5	1923.5
DUSP12	3009.5	2311.3
DENR	3008.6	2244.1
PFKP	3003.8	1975.2
GNL2	3003.4	2831.5
MIDN	3002.9	2141.8
ACAD11	2999.3	2270.1
VCL	2996.5	2205.5
EIF2B2	2996.1	2113.2
JARID1B	2991.6	2303.3
CDC123	2988.8	1771.3
LASS6	2981.6	2270.4
PDLIM7	2978.5	2115.2
C5ORF32	2972.8	1839.6
SPCS2	2971.8	2383.6
NDFIP2	2968.1	2164.6
ZMAT2	2966.3	2546.4
NUP62	2965.7	2130.4
RBM17	2965.5	2170.3
FTHL12	2961.6	2186.1
LOC613037	2960.3	2080.7
IL13RA1	2960.2	1902.7
ASNS	2960	2234.5
NOTCH1	2956.3	2297.5
NOL5A	2955.4	2046.7
TOMM22	2955.2	2059.7
COQ2	2954.5	1976.4
EFNB2	2954.2	2150.5
CNIH4	2953.9	1927.5
DNAL4	2953.1	2178.8
EIF1B	2950.9	1927.9
SPRY1	2950.8	2144.5
HLA-H	2949	1898.6
39513	2947.5	2050
AP3B1	2946.7	2161.4
SFRS7	2942.3	2125.3
C5ORF13	2942.2	2139.3
LOC729148	2941.4	1963.2
C22ORF28	2940.7	2073.1
CAPN5	2940.2	1911.1
CPT2	2938.7	2402.3
COX7B	2937.8	2570.1
FTH1	2934.9	2209.6
TMEM47	2932.6	2070.3
WBSCR22	2931.7	2166.3
DUXAP3	2930.9	2155.9
ZNHIT3	2929.1	2051
NUDT5	2926.6	1895.6
COQ5	2924.9	2231
ARF5	2922.8	1798.9
GPM6A	2915.1	2065.8
DHRS7	2914.6	1900.2
PLS3	2910.8	2139.7
GPT2	2910.6	2417.9
HS.127310	2910.4	2444.7
MAP1LC3B	2909	2081.4
UNC84B	2907.8	2188.1
MFSD3	2904.2	1932.2
STAU1	2903.1	1935.2
KIF1B	2902.9	2324.6
PSMF1	2901.6	2271.4
MRPL21	2900.4	2037.5
UBXD8	2897.6	2078.6
SRF	2897.4	2177.9
PFDN1	2892.1	1966.8
XRCC6	2891.8	2197.5
HOXB2	2891.8	2065.4
HS.10862	2891	2426.8
MED6	2889.6	1865
INTS12	2886.6	1903.5
HNRPA1L-2	2885.5	2217.9
CIRH1A	2881	2093.1
KIAA0152	2877.7	1847.9
TMEM43	2874.8	2310.5
ZNF394	2872.4	2367.3
ENC1	2869.1	1782.4
C3ORF10	2867.8	2000.3
RABGGTB	2862.9	2295.5
CLCN7	2862.6	2089.1
DKC1	2862.1	2320
XPO1	2861.5	2018.2
FAM108C1	2861.1	2243.9
RND2	2859.3	2154.3
TUSC4	2858	1829.1
LOC347292	2857.5	1899.3
CEBPZ	2856.4	1957.9
EPDR1	2855.8	2275.3
NUBPL	2854.1	1973.4
GDI2	2848.1	2002.5
PDLIM3	2846	1941.2
ACO1	2844.9	1951.7
DGCR6	2842.1	1771.9
ZC3HC1	2831.4	2335.6
GUSBL1	2826.8	2104.7
PGRMC2	2824.1	2395.8
SH3GLB2	2823.2	1907.2
FAM96B	2817.1	2091.9
WDR18	2814	1850.2
DNALI1	2811.2	1820.1
CTDSP2	2810.6	2177.6
LRIG1	2808.2	2357.8
C6ORF129	2802.8	1834.2
ATG12	2802.1	1914.3
CLTA	2801	1806
UBAC1	2799.3	2136.1
HNRPK	2797.3	1966.9
LPP	2796.3	2198.5
CCDC6	2794.4	2069.2
CHD4	2793.7	2073.9
ARL16	2793.4	1999.2
RRAGD	2791.9	1859.3
PSME2	2789	1902.5
RP11-529I10.4	2788.7	1723.8
IDH3B	2787.2	1993.4
LOC730525	2784.1	1609.6
CCDC23	2783.7	1695.4
TMEM203	2783.1	1914.1
C12ORF47	2779.3	2024.9
SELS	2778.8	1971.7
TSPAN5	2777.7	2198.8
MRPS11	2775.4	1982.3
FKBP14	2774.4	2318.2
TGOLN2	2771.5	2031.1
CARHSP1	2770	1822.5
TMEM14A	2764.2	1807.2
LOC644615	2762.9	1796.7
CDC16	2756.2	2034.9
C18ORF55	2755.8	2183.9
DAPP1	2751.6	2477
NIF3L1	2748.5	1925.9
VPS26A	2742.1	2159.1
ERCC1	2739	1614.1
ZFYVE21	2738.1	2107.1
C2ORF64	2737.6	1655.9
MRPL40	2737.4	1843.6
LOC389517	2733.7	1922.4
CCDC106	2732.6	1916.2
ACADM	2731.7	1899.2
C6ORF166	2730.4	1865.9
STRAP	2730.2	2103.5
EI24	2728.3	2087
LGALS3	2727.9	2146.2
METAP1	2726.9	2261.2
ACOX2	2726.1	1715.8
FIS1	2724.7	1892.8
C4ORF14	2718.3	1931.8
GBAS	2718.3	1866.4
ANKRD57	2716.7	2260.6
P15RS	2716.2	2154
GPX7	2715.7	1678.3
BTF3L4	2715.4	2069.5
C1ORF131	2714.2	1927.8
LHFP	2714.2	2320.5
HSPC268	2713.7	1997.2
HDGF	2712	1831.4
SLC25A4	2709.4	2254.9
SDF2	2707.1	1624.8
CKAP4	2702.3	1751.7
CAMKV	2702.3	2163.7
DHPS	2702	1548.5
ANGEL2	2700.3	2019.1
FAM125A	2697.3	1839.2
C20ORF11	2695.8	1975.9
CCNB1IP1	2695.3	1855
PPAP2B	2694.8	1993.4
MRPS33	2693.4	1914.3
ZFYVE20	2692.3	2274.8
RFTN2	2691.3	1945.3
TRPT1	2688.3	1880.5
HS.570988	2688.2	1984.8
SAT2	2687.4	1834.7
C2ORF29	2681.8	2206.1
GPR137	2680.8	2071.1
LRRC42	2680.2	1579.5
RDX	2679.2	1698.1
SAAL1	2678.2	1824.7
FRMD4A	2675.8	2079.4
RABEPK	2674.5	1606.2
TRAPPC1	2672.5	1867.6
CD99	2670	1670.3
TMEM101	2669.6	2089.9
RUNX3	2668.7	1859.3
VPS28	2668.4	1668.6
PWP1	2667.2	2039.9
LOC390466	2662.2	1912.8
RPL34	2660.3	1746.5
MTCP1	2659.8	1592.5
RFXANK	2659.8	1453.6
IFI16	2659.3	2153.6
MAP3K1	2659	1963.8
AMZ2	2656.3	1503.7
VEGFB	2654.1	2087.4
LCMT1	2653.1	1675.4
RAB40C	2652.4	1928.9
FHL2	2652.1	1886.2
ACTN1	2649.5	2170
MRPS18C	2648.1	1677.3
LMOD3	2645.4	1794
FAM45A	2644.4	1894.9
PTPLA	2642.8	1971.3
APEH	2636.6	1804.3
HS.535825	2636.6	1861.7
MAP2K2	2636.1	1928.7
HIST3H2A	2635.6	1468
EFHA1	2635	1736.5
PCSK1N	2634.3	1587.3
MGC3731	2631.4	1942.6
LOC440704	2631.3	1970.6
SKP1A	2630.6	1887.9
PFKFB3	2623.3	2171.5
CHMP5	2616.8	1839.3
GLB1	2615.1	1827
HS.193784	2614.1	1819.8
MLF2	2611.6	1690.2
FAM62B	2610.7	2117.7
LOC644799	2608.8	1864.3
SDAD1	2608.4	1983.8
CHD7	2607	1799
TMEM97	2606.5	1863.2
COL4A5	2604.3	2262.8
TBPL1	2603.6	1687.8
MCM6	2602.7	1874.2
PSMC3	2602.5	1919.8
LSM14A	2602.2	1862.4
KPNA4	2600.1	2044.1
TRABD	2596.6	2087
DUSP3	2595.5	1817.1
FKBP9L	2594.6	1776.8
C1ORF19	2593.8	1862.3
CIAO1	2592.2	1859.6
MRPS31	2588.7	1825.8
DDB1	2588.1	1806.7
RGS4	2583.2	1844
STK19	2583	1916.8
ARIH2	2580	1965.6
FIBP	2574.8	1695.9
GYG1	2572.6	1776.9
C5ORF21	2568	2032.7
DOCK10	2567.5	1868.1
ZNF148	2563.7	2019
LOC651064	2559.4	2007
BSCL2	2558.7	1990.5
C2ORF30	2556.6	1660.9
MED10	2554.3	1634.5
PIPSL	2553.3	1467.5
SRPX	2552.4	2027.9
RIPK2	2551	1950.4
LOC651816	2550.8	1533.2
FADS1	2549.7	2003.5
RUVBL2	2547.7	1551.3
PDXP	2545.2	2005.5
KRT10	2543.8	1754.5
RAB8A	2543	1680.1
PDCD4	2538	1750.8
CHMP1B	2537.4	1674.9
FAM53C	2535.2	2277.9
SLC30A9	2535.1	1907.8
EIF1AY	2532.9	1667.8
SERTAD2	2530.1	1864.2
FAT	2530	1740.4
FOXJ3	2529.7	1999.3
ZNF652	2529.1	1848.7
EML3	2528.3	1906.7
HK1	2524.7	2011.3
SP8	2524.1	2104.1
STK39	2516.1	1844.9
ACADVL	2512.6	1803.1
CHCHD5	2511.6	1615.1
WDR68	2511.4	1670.6
DPYSL4	2510.4	1679
STK4	2509.6	1877.5
PEX11B	2508.9	1776.2
DDX47	2506.8	1808.1
RHBDL3	2506	2216.5
DPY19L1	2504	2011.4
CALU	2503.5	1680.5
LOC442597	2499.1	1690.2
DDX18	2498.3	1783
PTTG1	2497.2	1731.5
HS.347185	2496	1419.3
C11ORF48	2493.7	1948.6
C1ORF52	2493.1	1585.6
CPSF4	2491.7	1894.9
GCA	2489.5	1932.5
SLC7A5	2488.6	2216.8
SERBP1	2488.1	1690.3
LOC651202	2484.1	2009.5
LOC399942	2479.3	1538.7
WDR13	2479	1482.6
HCFC1R1	2478.7	1488.8
FAM134B	2474.4	1746.2
HSPB8	2474	1853.2
SEMA3E	2472.2	1921.7
SOX8	2471.5	1830.1
SSB	2470.8	1859.2
LOC220433	2470.6	2110.2
NDUFC1	2461.5	1575.3
NOLA1	2453.8	1789.5
LLGL1	2453.3	1921.8
STRA13	2451.5	1576.6
UBE2I	2450.6	1551.9
OAT	2448.5	1759.9
COQ10B	2442.6	1767.4
PHF21A	2441.6	1756.5
C9ORF142	2441.2	1745.2
NSMCE4A	2438.8	1692.6
TRIB2	2436.5	1813.5
POFUT1	2435	1495.3
TTC19	2433.2	2062.7
HECTD1	2429.4	1702.3
BRP44	2429.3	1560.3
THYN1	2429.2	1598.1
SRP19	2426.3	1491.8
ARHGAP1	2425.9	1872.6
ZYX	2424.6	1754.1
IRF9	2423.6	1817.8
HGS	2422.7	1812.4
TMED2	2422.6	1668
C8ORF76	2420.8	1679.2
CUL5	2418.2	1538.1
SLC27A1	2416.7	1821.9
SCAMP1	2414.6	1675.4
TCF4	2411.6	1861.3
ERAL1	2408.5	1708.4
PPP2R3C	2407.3	1608.1
STX10	2401.8	1514.5
TNC	2400.6	1994.7
ATP2A2	2399.8	1717.2
IER3	2397.9	1773.5
VHL	2396	1688.6
MYH9	2395.6	1843.1
MRPL17	2394.8	1681.5
SEMA3A	2393.6	1933.2
MRPL45	2393.1	1828.2
ZSCAN18	2392.2	1707
FH	2388.9	1557.5
C22ORF13	2388.1	1815.5
ACTR10	2386.6	1509.3
COL4A3BP	2384.5	1898.2
ARMC10	2383.9	1688
HCFC1	2382.9	1958
LOC124446	2382.8	1716.5
KDELR2	2381.8	1674.7
CTGLF3	2381.8	1813.4
BLOC1S1	2381.1	1343.7
MORF4L1	2378.9	1685.9
EIF3A	2375.9	1527.3
HLA-DRB1	2371.9	1298.3
LOC728564	2370.7	1700.4
TUBB2C	2369.1	1485.7
MRPL20	2368.4	1606.8
PLOD2	2368.4	1835.6
COPZ1	2367.8	1707.3
FLOT1	2367.3	1744.7
HS.355933	2365.8	1921.8
CAB39	2363.3	1956.3
SNX2	2362.5	1431.5
PNN	2361.3	1733.1
MRPL43	2360	1505.2
EIF4E2	2359.5	1551.1
CCDC90A	2358	1569.9
POGK	2357.7	2112.8
SEPX1	2355.3	1722.3
PRR14	2355.2	1632.2
GPR162	2350.7	1850.1
MAPK3	2344.2	1631.7
RALGDS	2344.2	1695.2
PGAM4	2343.8	1508.2
VPS37C	2343	1804.6
UIMC1	2341.9	1876.8
YIF1A	2340.4	1347.2
C20ORF111	2339	1460.5
SSR2	2337.5	1526.5
HLA-B	2337.1	1261.5
DNMT1	2336.3	1631.6
IRX2	2335.9	1745.1
C20ORF45	2335.1	1622
SIPA1L2	2333.3	1878.2
THAP11	2331.7	1746.8
SOCS2	2331.4	1655
OXA1L	2327.7	1460.5
DDX21	2327.6	1684.3
PRPF31	2322.6	1562.6
DNAJB6	2321.5	1898.8
SCO1	2319.6	1873.8
HS.208066	2318.2	1619.4
PYCR2	2317.4	1621.3
STK36	2316.5	1823.8
SLC35F1	2315.9	1732.8
SLC35A5	2314.7	1531.1
LANCL1	2313.3	1743.9
C1ORF50	2313.3	1489.6
TERF2IP	2311.6	1721.7
CRIPT	2309.8	1616.7
RABGAP1	2308.7	2142.1
PDPN	2308.6	1542.2
STARD7	2307.9	1846.6
C2ORF47	2307.3	1524.5
TSPAN31	2306.5	1619.9
ABCA1	2306.2	1665.4
FAM120B	2303.2	1812.7
RASD1	2300.3	1548.7
JAM2	2295.1	1597.6
PRELID1	2295	1421.9
CECR5	2294.3	1676.4
LOC90586	2292.6	2127.5
HMGN2	2292.5	1347.8
ACTN4	2291.3	1802.4
DCXR	2291	1525.5
C3ORF26	2289	1547.3
MRPL15	2288.2	1699.8
HS.155736	2288.1	1725.6
A2M	2287.5	1804.2
EWSR1	2286.9	1681.1
EXOSC7	2281.4	2005.3
BTAF1	2280.2	2043.9
ACTR6	2279.3	1482.5
GNG11	2278.2	1391.5
SPTLC1	2278	1528.1
RNF5P1	2277.2	1493
ARID1A	2276.7	1711.8
RPL23A	2272.3	1468
SH3GLB1	2269.4	1697.6
ZBTB20	2269	1615.8
MORN2	2263.4	1626.3
CWF19L1	2263	1744
STUB1	2262.9	1289.5
GNPTG	2262.8	1733.8
PRKRA	2262.5	1713.9
FUBP3	2260.3	1732.8
LTB4DH	2259.7	1715.5
RAB22A	2259.1	1589.6
WDR82	2258.4	1757.8
PAQR3	2257.9	1685.8
PRPF4	2257.1	1601.1
FNTA	2255.1	1451
C14ORF135	2253.1	1571.9
C4ORF34	2253	1636.1
SLC35E1	2252.3	1646.7
CHSY1	2247.6	1378.7
CDKN1B	2245.9	1521.5
HS.348514	2245	1621.9
MRPL13	2244.5	1350.7
PDCD5	2243.9	1542.4
RGS20	2242.3	1641.7
TOMM34	2241.8	1448.6
PDIA6	2241.3	1490.9
PABPN1	2238.1	1639.5
PEBP1	2237.5	1690.3
MED20	2234.6	1600.8
MGC4677	2231.5	1673.3
SEPN1	2231.2	1728.1
ZNF786	2231.1	1774.2
RAD23B	2230.5	1513.8
EXOSC1	2229.9	1497.5
TMEM9	2227.5	1577.5
PRPSAP1	2227.1	1813.5
DHRS1	2225.2	1574.5
HMG20B	2223.8	1587.9
SCAND1	2223.2	1294.4
LOC728565	2222.5	1325.1
NICN1	2222	1508.8
MRPS26	2221.9	1813.6
AP1M1	2219.7	1464
ZNF787	2219.6	1801.4
CPSF3	2218.2	1819
WDR12	2217.9	1664.6
PSMD14	2217.8	1939.8
NUDT11	2217.6	1566
HNRPDL	2216.6	1782
C11ORF46	2216.5	1454.3
LARS	2214.6	1650
MCM8	2214.6	1734.4
UTP11L	2213.8	1840.3
CCDC44	2213.5	1532.7
KIAA1598	2213.3	1588.1
MRPL32	2213.2	1586
CD63	2211	2026.3
BRMS1	2209.4	1583.7
NUPL2	2207.1	1561.7
NUP88	2206.7	1615.1
GSTT1	2206.6	1400.5
NLGN1	2202.5	1673.6
NARF	2200.1	1533
ACSL3	2197.4	1627
ASNSD1	2196.9	1597.5
POMGNT1	2196.2	1603.9
PTRF	2195.6	1670.2
[truncated: 35,805 more rows]

## Sheet: hMSC microarray
mRNA	hMSC 1	hMSC 2
LOC642210	63796.7	61989.3
LOC401206	58342.4	58306.6
FTL	58112.6	55076.6
LOC341457	56796.4	53653.2
EEF1A1	56198	57240.8
LOC729466	55313.6	36430.2
RPL27	53570.5	42324.4
MYL6	53094.8	48597.9
OAZ1	51675.2	49163.8
MT2A	50277	43871.8
LOC441876	50021.8	38208.1
LOC731096	49629.4	41731.7
ACTA2	49299.6	47799
MRCL3	49030.2	43174.1
TUBA1C	48961.3	46640.1
RPL24	48951	39201.5
LOC388474	48913.1	46940.1
RPS25	48897.9	55027.1
EIF4A1	48798.9	43539.9
TPT1	47790.4	44235.9
LOC646195	47536	46992.4
TMEM158	47510.3	32684
ACTG1	47141.9	44207.9
ACTB	47010.9	46124.8
LGALS1	46377.3	48217.4
HINT1	46049.3	32184.6
RPS12	45849.3	44467.3
RPL38	45763.5	43315.7
RPL39	45346.6	43028.5
RN7SL1	45332.4	41089.9
TIMP1	44782	45858.6
LOC645899	44710.5	29091.3
LOC400963	44397.3	45806.9
ATP5EP2	44341.8	34873.2
UBB	43819.5	36425.8
LOC440589	43755.4	44965.1
RPL35A	43669.2	36331.7
ACTG2	43408.3	43089.9
RPS10	43359.6	49932.8
LOC388720	42978.7	46117
COL1A1	42676.1	34242.2
COX7C	41832.7	31024.9
IGFBP5	41637.1	40536.9
RPS3	41607.6	37648.2
RPS11	41195.4	36531.4
CD81	41018.5	40341.3
FARSLB	40940.9	36440.4
LOC441034	40492.5	37365
LOC647361	40446.2	35757.8
ENO1	40422.1	34189.4
LOC440733	40349.5	31350
LOC284821	40163.8	37925.4
LOC389435	39883.5	39854.7
RPL19	39331.6	34189.4
TUBA1B	39326.2	34112.6
HS.508682	39244.9	31517.7
LOC731365	38864	27798.3
NPC2	38280.2	26152.8
RPL18	38277.8	36278.1
H2AFZ	38216.5	28189.1
DNCL1	37958.3	31294.6
RPL10A	37859.5	29296.3
RPLP2	37684.1	30248.2
MT1A	37683.8	30879.5
RPS16	37561.1	34321.6
RPL18A	37463.9	34940.8
PRDX6	36621.6	29016.5
LOC652071	36416.7	33435.4
TOMM7	36411.7	25539.2
LOC652624	36135.8	29422.5
LOC645683	35995.1	31479.1
VIM	35918	33571.8		mesenchymal specific
RPL30	35352.7	27100.8
LOC387867	35164.7	29089.1
LDHA	35122.1	27269.1
ATP5B	35115.5	31160.4
RPS2	35054.9	32898.3
PFN1	34777.1	29323.5
RPS5	34686.3	30997.4
RPL27A	34685.9	30817.7
COL6A3	34502.5	25826.4
EEF1G	34369.5	31514.2
S100A10	34311.4	29057.1
SRP14	34134.5	25633.5
MRLC2	34021.5	31367.2
IFITM3	33960.8	21200.6
LOC650276	33891.9	27402.3
LOC441246	33862.7	30391.1
H3F3A	33588.5	25760.4
LOC649548	33526.1	25348
ANXA1	33457.4	21983.1
COX4I1	33275.5	27859.2
CALM2	33147.8	28910.3
BASP1	33097.2	25026.8
TRAM1	33086	28580.3
TXN	33045.6	28081.3
COL1A2	32958.8	26661.1
RPL26	32802.4	22445.7
UBC	32759	31791.4
TMSB10	32501.8	29645.8
RPS6	32450.8	29818
AP2S1	32386	25093.5
RPL12	32379.1	27526.4
LOC401019	32346.9	27549.6
IFITM2	32174.8	28578.6
LOC654194	32154.2	23750.8
RPS19	32091.4	25772.2
IGFBP7	31928.5	25748.8
GNB2L1	31923.2	29496.4
ATP5A1	31873.6	28335.9
RPS14	31593.2	23667.5
RPL11	31227.6	26740.9
LOC400721	30940.1	26476.6
LOC644863	30931.5	25406.4
RPS27	30692.6	27106
PITX1	30676.3	27358.3
MDH2	30458	23025.6
SNRPG	30433.7	20326.1
LOC388654	30279.6	22803.9
LOC646483	30207.3	25918.7
LOC399900	30089.1	25238.9
RPL3	30031.7	24617.4
SEC61G	29935.8	19269.8
COX6B1	29931	20458.4
NDUFA4	29714.2	19586.8
TUBA1A	29714.2	25197.5
COX7A2	29680.8	23330.6
UQCRQ	29602.2	20913.2
ANXA5	29581.8	29657.3
PRDX1	29459.3	23393.7
NDUFS5	29283.4	23490.4
LOC650646	29161.1	24976.4
CHCHD2	29033	22396.9
MFGE8	28953.6	28580.7
LOC644039	28755	23951.4
RPS29	28745.2	26481.9
LOC653232	28568.4	26674.8
LOC441087	28504.8	25464.6
CCND1	28469.1	25061.6
RPL36AL	28392.1	21351.8
RPL35	28328	21223.4
RPS20	28303.1	20871.8
RPS17	28245.5	26134.9
EIF3E	28203.4	24394.9
ATP5H	28141	19754.8
GAPDH	28109.3	23311.2
RPL17	27969.4	22216.1
RPL21	27623.5	20204.7
RPL6	27617.7	26935.1
MTCH1	27484.6	21847.1
DYNLL1	27438.2	19521.4
TGFBI	27401.3	23829.5
LOC648000	27387.2	20663.5
CTGF	27149	23402.8
TBCA	27146.3	21420.3
NACA	27142.1	22482.6
S100A6	26956.7	21856.1
C17ORF45	26807.8	21983.5
SFRP1	26778.5	24293.1
YWHAQ	26712.3	23931.3
ADM	26667.8	24080.3
TPM2	26522.2	26625.8
NDUFA1	26482.5	21823.3
LOC91561	26456	23921.7
LOC645895	26333.9	21039.9
UBA52	26325.2	24894.4
SERF2	26193.4	17737.9
LOC646200	26154.4	19354.7
LOC643284	26150	22541.8
NDUFB8	26031.3	21160.8
FAU	25791.6	17882.2
HIST1H4C	25726.6	19043.1
GPX4	25543	17509.3
RPSA	25495.6	26321.5
LOC645436	25299	21765.4
LASP1	25287.3	24221.7
LOC646766	25189.3	17153
LOC651436	25181.8	21790.8
LOC649150	24972.6	26142.6
MYH9	24934.9	17514.7
DAD1	24904.6	17933.7
PSMB1	24822.4	19441
JTB	24766.1	19060
LOC647000	24748.5	20910.4
RPS27A	24739.1	21152.2
LOC729603	24691.3	21530.5
HSPA8	24604.5	20701.3
COX8A	24568.8	18256.3
HSP90B1	24413.1	22527.7
NOLA3	24355.9	18542.7
ANP32B	24238	20205.6
RPS9	24217.7	18962.7
BTF3	24114.9	17841.9
CCNI	23943.7	22669.2
EMP3	23858.1	18906.6
TMSB4X	23826.1	23471.2
SOD1	23812.6	19186
CTHRC1	23765.5	17143.8
LOC388524	23673.9	23228.8
RPS13	23590.9	17403.2
EEF2	23518.6	19611.8
CAP1	23223.9	15828.4
LOC441775	23126.5	21079.8
REXO2	23118.5	16555
FTHL7	23077.8	22468.1
NEDD8	22898.3	19076.4
39700	22865.3	18241.7
CFL1	22663.9	19744.6
RPL41	22623.7	21692
CLIC1	22439.3	16851.8
JUND	22387.1	16473.8
LOC642250	22182.1	18387.4
RPL8	22131.3	19362.7
F2R	21915.1	22822.7
LOC646531	21894.8	18092
RPS18	21827.3	15592.8
RPS15A	21780.7	17623.2
RND3	21762.5	17951.5
RPS26L	21731.6	14370.6
C14ORF156	21703.1	17128.5
EIF4A2	21666.7	15232.8
CDC37	21632.1	21049.6
LOC653314	21447.7	16405.4
CNN3	21421.1	16855.8
PSMB6	21379.2	16076.4
SLC25A5	21297	18717.3
C20ORF52	21291.8	13043
SEC61B	21289	14743.5
GSTP1	21184.9	18494.7
LOC649049	21105.5	16627.3
RPS4X	21051.8	17493.4
LRAP	20823.1	18055.6
C11ORF10	20762.4	14998.1
RPS27L	20760.4	15329.9
CLDN11	20757.2	16059.1
YWHAH	20714.7	17801.3
RPLP1	20590.6	15475.4
LOC642817	20556.4	19638.4
TMED3	20528.7	18675.6
PPA1	20449.8	17423
COL5A2	20447.4	19096
SNRPD2	20420.7	15678.7
LOC285053	20380.6	15409.6
ORC6L	20375.1	18072.4
ARPC3	20354.7	17376.2
LOC285176	20345.9	21529.8
ATP6V0E1	20336.8	16044.4
C13ORF15	20283.1	16145.4
RPL4	20274	17197.3
LOC646630	20252.4	13330.2
LOC644029	20243.9	18424.4
CAMK2N1	20242.4	16270.8
C19ORF31	20218.2	18638.4
KPNB1	20218	15070.2
ARID5B	20217.3	17486.9
TPI1	20186.5	15766.5
LOC390354	20176.1	15184.5
LOC134997	20157.2	15402.8
NUCB1	20155.6	16198.2
PALLD	20115	14439.1
MIF	20040.3	12884.6
HSPB1	19979.8	17713.2
FSCN1	19934.3	19042.1
PRDX5	19844.6	15419.8
LOC440567	19796.5	13973.1
MRPS6	19789.6	14660.7
LOC649821	19772.3	13674.5
AMY1C	19765.5	15711.3
HEXB	19686.1	19378.8
LOC649447	19543.4	12532.3
LOC387841	19532.2	16168.5
TUBB	19508.7	19559.6
ANXA2	19471.2	17240.6
TAGLN	19441.2	19870.2
GNB1	19423.5	15713.1
MSH3	19320.2	16122.3
UQCRFS1	19304.9	14187.8
TMEM59	19300.5	16691.6
ZFAND5	19300.1	16586.5
SPCS1	19147.4	13982.6
DDX5	19115.3	15292.2
PRDX4	19096.1	13956.9
GAS6	19005.1	13837.1
GSTO1	18941.8	15182.7
ROCK2	18933.2	16670
CSTB	18907	14129.5
LOC391656	18881.3	11534.9
COL4A1	18840.3	13966.8
VDAC1	18820.5	14624.4
TXNDC17	18773.5	13667.6
PEA15	18731.4	16370
CKAP4	18729.2	15449.3
P4HB	18709.3	15108.8
COX5A	18670.3	12105.8
LOC647340	18627.5	13785.9
UCHL1	18458.9	14951.7
LAIR1	18423.2	20656.7
LOC402251	18416.8	15539.3
B2M	18369.5	16292.9
PSMB7	18366.6	17357.8
THBS1	18349.1	12554.5
SFRS9	18311.3	15539.8
BGN	18226.9	16252.4
TM4SF1	18213.9	16438.6
NAG18	18209.1	16199
TMEM14C	18110.3	15314
SERPINE2	18059.6	16097.6
MDH1	17991.7	14147.6
DCN	17990.3	13662
HLA-A	17981.2	14725.5
M6PRBP1	17942.9	15979.4
COL3A1	17830.9	12658.8
MGC16703	17759.7	15727.1
ATP5O	17719.3	14140.9
LSM1	17716.1	15474.4
LOC645317	17515	13842.8
HMGN1	17487.6	14904.6
ARF4	17463.9	15314.6
PFDN5	17394	12887.7
C20ORF24	17250.3	13732.6
DNAJA1	17241.5	15421.1
PSMB3	17234.6	11054.1
LOC402057	17198.8	12658.3
LOC643433	17192.3	13664.9
IL18	17152.7	14471
COX5B	17139.7	12129
LOC387882	17124	13764.8
PCBP2	17100.9	13306.6
LOC647856	17077.1	13792.1
DNAJC8	17039.2	15683.6
MGST3	16948.6	11542.8
NDUFA11	16909.9	10796.5
SSR4	16890.9	11429.8
LOC645385	16871	15544.8
PHLDA1	16861.7	12103
COX6C	16829.9	13314.2
CAV1	16777.6	15229.1
RAI14	16768.5	13634
LOC440926	16768.4	12838.5
SEC11A	16725.9	13805.8
PSMA6	16724.4	13696.7
SCD	16669.3	12586.9
RPL15	16651.5	15397.3
SPARC	16612.8	12305.3
LOC650152	16566.6	13667.7
HNRNPD	16520	11952.1
RPL9	16487.2	12201.3
SAE1	16482.1	15734.3
EIF3F	16413.4	14500.9
LOC643357	16392.8	14445.2
PCBP1	16385.3	14457.5
NME1-NME2	16261.1	11552.6
ALDH9A1	16222.1	15119.7
LOC347544	16119.2	11616.2
VDAC3	16111.2	15180.2
HNRPA2B1	16074	13771.8
UQCRH	15759.5	12518.7
COPA	15720	14402.8
LRRC17	15713.7	13055.9
RPS3A	15700.4	13929.9
PLAU	15692.2	13346.4
CCT8	15666.6	13821.1
VAMP5	15613.2	11461.3
PSMB4	15595.6	10350.1
NOL7	15569.4	11344.7
RPLP0	15560.3	15722.4
RPS15	15543.4	11369.4
SSU72	15491.3	12710.8
AKR1B1	15477.6	13007.2
RPS26L1	15425.4	13530.9
ITGB4BP	15415.9	10604.5
LOC643509	15382.8	15098
LOC651894	15361.8	12649.7
CD44	15354.9	13649.7
ACTN1	15267.7	13077.6
CD248	15245.8	15019.2
LOC730534	15244.8	11924.3
KIAA0101	15200.7	13248.9
RPL5	15188.3	13306.3
LDLR	15162.5	13715.1
PARK7	15140.7	12368.4
PSMA5	15132.4	11840.5
FAM127A	15017	12373.7
LAMP1	14933.7	13063.8
SEC61A1	14929.5	12126.1
XPNPEP3	14897.6	11796.7
KIAA1199	14878.7	12643.9
CST3	14867	10526
MARCKS	14819.4	12181.1
CYB5R3	14773.4	13790.7
SLC25A3	14709.4	11497.1
FST	14590.1	13033.1
PSMC1	14585.2	13153.1
LOC285900	14564.1	12127.3
LOC440737	14556.1	8899.9
TEGT	14548.4	12247.6
PTBP1	14532.3	12301.5
LOC440055	14501.4	10509.7
RRAGA	14481.7	14528.3
GNS	14459.1	11643.4
NDUFS4	14458.5	9856.3
TMED9	14424.2	12027
CD151	14418.2	11866.2
EDF1	14383.1	9469.6
CETN2	14378	11170.7
DBI	14367.2	8889.7
RHOA	14265.4	11374.8
SFRS2	14235.8	11169.1
IMAA	14197.3	13194.1
LAMC1	14193.9	11796.5
DRAP1	14175.9	9000.1
TPM1	14142.2	11796.1
LOC653226	14140.9	13522.7
PTRF	14124.2	13449.9
TMED10P	14099.5	11580.3
RPL31	14097.7	13331.5
TMEM66	14088.5	9755.3
ACTR2	14032.6	11843.9
CCDC72	14014.2	9762.1
RPS26	13990	7986.1
WBP2	13977.6	10623.5
TSPO	13962.2	11077.1
DC2	13943.7	11755.9
LOC648210	13927	13118.8
LILRB3	13922.5	11080.9
LOC402694	13844.8	10402.2
MORF4L2	13804.9	12134.4
ATP5L	13794	10651.7
CDKN1A	13768.1	13154.3
LOC646567	13735	11027.2
TMCO1	13719.1	10692.5
LOC648622	13714.6	8959
TALDO1	13713.6	9593.1
CYR61	13705.8	10584.9
PDCD7	13689.3	11451.9
SH3BGRL3	13678.4	10135.1
DPYSL2	13675.1	10941.2
GHITM	13659.2	10860
YWHAB	13588.4	10404.2
SERPINH1	13571	10933.4
39706	13552.3	9855.5
PDHB	13442.3	12589.2
LOC389787	13353.3	8599.4
KDELR2	13302.8	9506.7
LOC728481	13301.9	9337.7
DCTN2	13287.1	11547.3
C15ORF24	13263.7	11012.5
ATP5J	13257.3	10341.3
CSRP1	13254.4	11290.4
EIF4G2	13192.6	10482.4
SHFM1	13186.1	9206.6
DKK3	13164.2	11018.5
GLO1	13156.2	13055.8
CDKN2AIPNL	13144.5	10150.5
POMP	13134.9	8744.8
EIF1	13089.3	10605.8
SUMO3	13072.3	12407.8
CYB5B	13067	9832.1
NDUFB5	13040.2	10267.5
NDUFS8	13037.1	9902.5
ACO1	13027.5	9961
MRFAP1	13007.5	10912.7
GJC1	12981.8	9876.7
GLRX5	12961.1	12043.4
C21ORF24	12920.6	10505.5
ILF2	12920.1	10894.4
TMBIM4	12910.8	11054.4
RTN4	12897.5	9729.2
SNRPF	12894	9236.8
C2ORF25	12870.7	10029.1
PSMC2	12865.7	10441.7
NCOA4	12843.4	10734.7
NDUFA3	12830.6	9002.9
EIF5A	12794	10006.9
LOC401115	12792	9147.6
LOC648249	12783.2	11627.3
FAM50A	12771.7	10379.4
CALM3	12769.7	13069.5
CSDA	12747.1	11616.6
LOC644511	12720.8	9011
BUD31	12696.3	7694.8
HSP90AA1	12678.9	9820.5
LOC731985	12665	9007
RPN1	12652.6	11249
KHDRBS1	12634.1	10883.5
THOC7	12626.2	9443.5
CCR6	12608.8	11828.3
NDUFB3	12598.9	9225.5
NDUFB2	12532.6	8199.3
PRNP	12524.5	10931.4
TNS3	12523.1	9738.5
PAM	12509.4	10114.2
NDUFV2	12477.1	8157.6
VKORC1	12441	10244.4
SNX3	12410.6	8896.2
GSPT1	12410.1	10700.6
SRP9	12347.7	10460.6
CISD1	12283.8	7555.5
DAZAP2	12269.8	11839
ATP6V1E1	12262.2	10787.8
RHOBTB3	12260.6	11435.8
COL6A1	12250.1	8807
EEF1B2	12213.6	9715.5
WDR1	12211.1	10992.2
ARMET	12199.9	10609.8
ATP6V1A	12185.6	9925.4
LOC650518	12180.9	11064.2
PCDH18	12170.9	9354.8
BRI3	12166.2	6701.3
SCARB2	12154	11601.4
VCL	12127.5	9406.5
FERMT2	12108.7	10388.1
DSTN	12102.8	8167.3
PDE4C	12081.4	9645.2
RPL7L1	12059.6	9769.2
SSBP1	12053	8070.9
COMMD7	12045.8	10574.3
IFNGR2	12042.7	10977
LOC127295	12003.4	7901.9
EFEMP2	11998.2	10537.9
ANAPC13	11988	9642.8
ITGB1	11936.4	10048.3
PTTG1IP	11919.8	10513.8
ENY2	11887.7	8253
39702	11869.1	7449.9
NGFRAP1	11855.3	9038.4
RAB32	11854.8	9662.2
NDUFAB1	11846.5	7533
LOC645688	11833.5	9015.2
MLLT11	11828.6	9178.6
C20ORF30	11823.6	8872.9
PDLIM1	11783.9	10456.6
RPL36	11752.9	8204.1
CSNK2B	11750.3	8437.4
VPS29	11727.7	8151.6
EPN1	11712.7	10942.3
PLOD1	11687.8	9931.1
CEBPB	11664.5	10888.1
LOC653505	11587.9	10077.9
ATP6V1G1	11554.7	8456.8
SFT2D1	11552.8	8848.1
AKR1D1	11551	10150.7
TCEB2	11538.8	7508.1
LOC653658	11484.7	7026.2
ATP5J2	11482.4	7779.2
RRM1	11434.4	8079.1
CALU	11404.8	8567.8
CUTA	11402.3	8298.3
TKT	11396.7	8958.2
MRPS24	11381.7	8904.2
CALD1	11379.1	10148.7
PRDX3	11370.3	9646
SSR1	11363.3	9181.5
NDUFA12	11353.4	8665
GARS	11322	11319.9
PRKCDBP	11321.4	10453.3
ATP5I	11294.9	7576.7
MYH10	11289.2	8834.9
ZNF486	11252.2	11537.1
S100A4	11230.2	7830.4
GTF2A2	11226.5	7608.7
MGC29891	11162	9418.5
HS.213061	11152.1	9797.7
RCN1	11146.2	8885.6
SMS	11125.9	9724.2
EPAS1	11101.8	8113
LOC440927	11091.2	7234.3
ATP6V1D	11089.7	8962.5
NDUFA8	11086	8729.7
C7ORF30	11075.7	7747.9
PRR13	11073	8599.8
RHOC	11069.4	8630.4
OBFC2A	11068.2	7807.6
LOC374395	11042	7348.1
AURKAIP1	11037.6	9058.5
TINP1	11034.9	8754.1
LOC644934	11024.3	6642.3
ATP6V1F	11017.9	9721.5
RPL37A	11016.5	8260.9
LOC391811	11011.1	9644
ATP6AP1	10983.8	10530.7
PHGDH	10976	10160
SRP14P1	10974.9	8950.5
CARHSP1	10961.8	8887.2
DARS	10961	9198.9
GTF3A	10946.1	7733.1
39693	10878.5	9481.5
CAMLG	10857.7	7856.6
DNAJB11	10827.7	9737.2
PSMB5	10822.2	8883.7
ZNF549	10805.7	8548.2
MRPL36	10785.1	8146.7
LOC645058	10762.3	7340.3
CIP29	10749.7	8877.6
TFRC	10747	7936.2
MGC4677	10740.1	8872.7
LOC642947	10739.8	8195.6
CIB1	10735.7	9343.9
LOC643031	10732.8	7380.5
CYC1	10730.5	8176.8
PCNP	10723	8554.4
MAGED1	10720.4	10009
GNAS	10708.3	8070.6
THY1	10698	8313.3
EBNA1BP2	10681.4	8588.2
GNG11	10668.6	9093.5
CEBPD	10664	6874.8
PTPLA	10628.3	6484.7
YWHAZ	10614.9	9711.7
MRPL51	10565.7	8120.5
TUBB2C	10563.2	9798.7
PLSCR3	10547.1	10977.3
TACC1	10541.7	9818.2
ZMAT3	10520.1	8695.2
AP1S2	10510.2	9423.3
C2ORF28	10509.1	8012.4
DUSP19	10468.1	7962.9
C16ORF61	10437.6	7836
MGC71993	10431.5	6964
VASN	10411	8344.9
POLR2F	10391.2	8906.9
ALKBH5	10390.7	9931.9
COPS5	10388.9	8417.1
LOC648024	10330.2	10122.6
DYNLT1	10319.5	7469.7
LOC401397	10319.1	8292.4
MYL6B	10280.5	8744.5
DEGS1	10253.6	7638.4
ATP6AP2	10227.7	8810.1
RAB7A	10226.5	9681.7
MRPL33	10217.4	7241.7
DDX1	10207	7699.5
ITM2B	10190.7	7269.6
HIST1H2BK	10188.3	8223
C5ORF13	10188.1	6860.2
HSPC152	10185.7	7440.6
NDUFB11	10167.8	7062.9
PTOV1	10166.8	7761
RNF181	10163.1	7164
COMMD3	10111.3	7885
ATOX1	10077.7	6680.7
FAT	10057.6	6098.4
GLTP	10030.2	8502.2
PPP1R14B	10014.2	8261.6
HNRNPAB	9992.2	8255.2
MFSD10	9955.1	9193.1
ARPC1A	9914.2	7552.5
PSAP	9901.2	9357
SS18L2	9880	7822.1
FAM120A	9874.4	8317
HSD17B7	9868.8	8994
LITAF	9862.1	6957.2
C12ORF57	9842.6	6456.2
PELO	9835	8569.6
TNFRSF11B	9829.1	7888.4
C14ORF85	9765.4	8274.4
METAP2	9703.6	7183
LOC400948	9700.2	6140.2
HOXB5	9678.1	9084.6
POLE4	9654.3	7733.7
PPP2CA	9609.3	8804.9
CLEC2D	9589.2	7824.5
FHL2	9557.4	7933.3
GLTSCR2	9545.9	8226.8
CREB1	9535.8	8098.7
NME1	9531	8037.1
PPP2R1A	9520.1	7322.9
LOC493869	9501.6	7573.3
HSPE1	9500.1	6514.2
ERP29	9482.4	8210.2
ATP5F1	9464.9	7408.9
TMEM85	9463.8	7218
ETFA	9454.8	7289
KRTCAP2	9407	6905.7
IAH1	9401.9	6139.3
WBP5	9383.6	8187.3
LSM3	9371.1	5605.5
VPS35	9368.9	7894.8
RPL32	9350.6	8075.9
FKTN	9345.2	7970.4
C9ORF80	9298.9	7575.4
HBXIP	9297.1	6732.3
EIF3K	9296.2	6245.2
LPIN1	9277.1	7546.6
GTF2H5	9249.4	6517
CTNNA1	9233.3	7571.7
RNF7	9231.7	7310.3
PIN1	9230.1	6814.1
ARPC2	9228.6	6975.2
CKS2	9210.6	6608
IGF2BP2	9201.7	5926.5
SNRPB	9195.5	7125.1
STOML2	9156.3	6971.1
PTTG1	9091.4	7016.5
TMEM147	9079.5	6492.4
C19ORF10	9071.6	8321.4
LPAR1	9066	7689.3
NFE2L2	9046.6	6088.2
EIF3EIP	9044	7054.5
EIF3I	9043.3	8345.2
LOX	9016.8	8065.4
RWDD1	8998.5	6696.5
NUDC	8982.2	9195.3
PON2	8981.1	6396.5
SLC16A12	8981	7196.8
GLG1	8955.5	8217.8
NDUFB7	8951.4	6448.7
OCIAD1	8944.5	7203.9
PDCD6	8930.6	6960.3
NCSTN	8915.9	9254.1
ALDOA	8909.9	8032.3
MT1E	8902.7	6049.3
SDHB	8895.8	7145.2
NME4	8888.8	6288.2
PGRMC1	8874.8	7655
TEAD2	8835.3	7533.6
CLUAP1	8823.4	7924.4
PABPC1	8823	6574.6
LOC26010	8790.5	6706.9
PPP1CC	8789.9	7391.3
PHPT1	8780.2	6100.3
TAX1BP3	8771.7	8241.8
CAPNS1	8770.7	6257.4
RPS24	8754.7	7100
CCT2	8743.3	8020.5
C20ORF43	8743	7528.8
PNPT1	8740.2	8444
HSP90AB1	8711.1	7182.6
CAPZA2	8695.7	6343.7
HIGD1A	8679.8	6742.3
DYNC1LI2	8674.9	7534.2
XBP1	8669.9	7435.8
FEZ2	8655.2	5409.3
COMMD1	8650.3	6107.4
RPL22	8620.5	7470.3
MAT2A	8619.6	8626.6
LOC731049	8614.5	7446.4
CHIC2	8602.8	5923.1
IMP3	8595.8	6593.9
LPP	8582.8	8743.1
TMEM126A	8570.8	6097.9
SLC16A3	8542.9	7394.5
ZMPSTE24	8497.9	7026.5
TMEM87A	8493.3	7103.6
GNAI2	8477.1	5434.7
SELM	8471.6	5992.7
RFTN1	8468.8	6858.7
TMEM17	8460.5	6301.4
PSMB2	8459.6	7579.4
RABAC1	8443.6	5810.5
RHEB	8438.9	8088
PLOD3	8438	6284.8
ARPC5	8433.3	6575.7
BOLA3	8429.2	5377
RARS	8428	6266.8
SH3BP4	8427.5	6804.3
STC2	8418.6	7810.7
SHCBP1	8402.7	7161.8
TMEM123	8370.4	6316.4
EIF3D	8360.2	6188.2
DERA	8331	7352.8
SHISA5	8328.2	7089
RANGAP1	8323.5	7236.8
FDFT1	8303.3	6733.7
COMMD6	8293	6147.2
TWSG1	8278.8	6635.6
RBX1	8272.8	5719.2
HTRA1	8252.8	6390.9
SHMT2	8248	7115.1
PIGY	8247	5331.2
UNC50	8225.8	7523.1
PSMD7	8223.6	6650.9
UBE2M	8217.4	7382.1
C1QBP	8211.5	6162.5
CCND3	8191.1	8151
C3ORF34	8171.1	7212.1
MARCKSL1	8158.6	6213.4
KRT10	8147	5503.9
TCEB1	8134.4	5577.7
QARS	8129.6	7298.7
CENPB	8118.4	7374
ERGIC3	8104.5	7031
LUM	8098.3	7721.1
COX17	8095.5	5595.3
LDHB	8076.6	6377.5
HSPH1	8074.3	7052.7
MTPN	8019.4	6098.9
PUF60	7999.5	8248.4
IGFBP4	7982.3	5113.6
IGF2R	7971.9	6186.4
SNRPA1	7956.6	5774.9
PCID2	7949.9	6656.1
PCMT1	7942.6	7287.1
LOC148915	7940.9	6714
TYMS	7939.5	5741.5
HSBP1	7934.9	6773.4
BTG1	7918.7	5638.1
LSM7	7912.4	5579.9
C15ORF15	7911.6	6450.2
AXL	7886.7	6307.1
EIF2S3	7883.4	6588.5
PCOLCE	7874	6614.1
GGA1	7872.2	6594.9
HDAC1	7870.8	7289.1
PDGFRB	7848.3	5033.8
ACP1	7842.2	6474
SGCE	7841.1	6086.1
SQSTM1	7829.4	8559.1
LOC339123	7813.5	8598.8
EIF3G	7813.1	6551
COL5A1	7787.5	6768.8
PSME1	7778	5450.8
C19ORF53	7772.4	5299.3
MRPL37	7757.6	6794.3
TUBB3	7750.6	8201.8
PGRMC2	7741.1	6196
SF3B5	7733.6	5025.9
SFRS4	7727.4	6177.1
ATP5C1	7713.9	5593.7
POLR2G	7700.4	4848.3
PSMD6	7690.2	6149.5
ARL6IP5	7689	7208.2
NDUFA13	7681.2	5932.5
RRAS	7681.2	6417.2
HDDC2	7672.9	6017.8
SLC35B1	7647.6	5755.5
NDUFS3	7646.1	5881.2
SF3B4	7638.4	6447.7
BCAP31	7637.7	5595.2
SNRPB2	7635.2	6140.8
C14ORF24	7610.8	6721.9
MAPRE1	7608.8	7536.5
RANBP1	7607.1	5778.4
LOC283412	7602.1	5123.4
MRPL14	7600.9	5433.9
EMP1	7598.6	6640.1
F3	7592.4	6154.4
SDF2	7590.7	4610.7
NGRN	7585.5	6970.1
SFRS6	7584.7	7905
HDAC2	7575.2	4868.5
MRPS15	7566.1	5023.2
LMNA	7553.5	6593
LTB4DH	7547.8	6210.8
DYNLRB1	7544.6	5359.1
FTHL12	7526.4	4943.4
PGAM1	7509.3	6619.7
ILK	7507.1	6313.6
LOC653773	7498.3	4917.6
C6ORF125	7492.9	5062.4
PSMG2	7488.8	5986.3
APEX1	7482.9	6430
ARL6IP1	7467.1	5815.1
ADSL	7463.8	5893.6
NDUFAF2	7458.5	5411.5
DHX15	7454.2	6011
DDA1	7446.9	6097.9
LOC442454	7445	5045.3
GYG1	7439.5	5199.4
ESD	7436.5	5487.8
GPSN2	7422.9	6134.2
TST	7420.4	6281.9
CNIH	7416	5822.6
ARCN1	7415.7	5715.7
ZNHIT1	7413.1	5404.1
CTSC	7404.7	5918.1
TUG1	7402.4	6185.5
LOC158345	7397.1	6198.8
NPTN	7391.1	6014.4
TSG101	7388.4	5627.5
NFIX	7384.2	5584.2
FBN2	7353.1	5182.9
PRICKLE4	7347.7	5992
GTF2E2	7341.4	7597.8
SLC38A2	7327.2	6100.1
RPRC1	7317.5	6328.2
YPEL5	7296.5	5277.4
PPP6C	7286.6	5635.4
DDOST	7268.6	5823.4
RPS21	7263.1	5030.9
CHCHD9	7259.5	5362.8
CTSL1	7241.1	7166.3
PSMD1	7237.3	5033.5
PRCP	7228.6	5725.7
GLRX	7225.2	6098.3
ITM2C	7223.9	6104.1
C7ORF50	7213.5	5534.8
EIF3H	7210.5	5641.4
C11ORF59	7204.2	5792.2
LOC730994	7197.5	5978.7
TRAPPC4	7194.6	5871
TMEM49	7170	6791.5
VBP1	7158.3	4998.2
SRPX	7155.6	5817.2
WARS	7148.5	6275.6
BANF1	7141.1	4618.9
GUK1	7129	5398.8
PIK3R2	7107.2	6297
FASN	7103.4	5804.2
BNIP3	7102.9	5484.6
GPX1	7085	5390.7
MRPL3	7082.7	5492.8
LOC728492	7080.9	5002.8
C17ORF61	7077.4	5332.6
POLR1D	7076.7	5204.5
HCG2P7	7070	6799.3
GTF2F2	7068.9	5148.4
BXDC2	7065.4	5194.3
VAMP3	7052.9	5467.1
TIMM23	7052.6	5985.9
IGF2BP3	7037.4	4871.3
COPB1	7032.1	4777.5
SH3GLB1	7003.2	5764.6
YBX1	6990.4	5684.4
LOC730740	6988.9	5069.1
ATP6V0C	6979.5	5840.6
HNRPR	6973.6	5513.2
D4S234E	6956.5	6665.3
P117	6953.6	4476.3
COX6A1	6949.8	4822.7
STAT2	6938.6	5875.5
NFKBIA	6926.1	6543.8
RPL13A	6922.5	5312.4
DPYSL3	6920.4	5593.6
HS.127310	6914.2	4907.5
ERH	6903.1	5124.2
UBE2F	6902.7	6327.1
FAM46C	6897.9	5832
SDCBP	6871.1	5131.5
DDT	6863.6	4565.6
ITIH5	6861.8	7103.2
COPB2	6856.3	6358.1
RING1	6855.9	6762.6
UROD	6855.8	4873.5
RPP21	6845.2	5173.2
TAX1BP1	6822.9	6103.6
TSPAN9	6820.3	4906
RHOQ	6816.1	6603.9
HSD17B12	6798.7	5267
CIRBP	6796.7	5495.7
ARL2BP	6795.6	5687.3
TRAPPC2L	6790.3	5374.4
DAB2	6781.7	6516.5
FKSG30	6770.8	5343.8
PVRL3	6762.3	5878.5
RPS28	6749.4	4595.1
TNPO2	6742	4910
SF3B14	6739.4	4551.4
SUZ12	6722.6	5110.3
FAM115A	6715.1	5905.6
EPRS	6712.2	6469.8
UBE2D3	6704.8	5925.6
CCL2	6693.4	4104.6
C5ORF15	6679.9	6418
CYB5A	6671.3	4735.5
PSMA4	6660.3	4997.5
ZYX	6659.4	5536.9
CADM1	6652.4	5838.9
ECHS1	6651.5	5509.4
C2ORF30	6639.6	5570
KDELR1	6635	6685.3
AHNAK	6620	4665.8
LOC730744	6618	5183
NUDT5	6605.6	4887.1
GABARAPL1	6605	6266.6
DNMT1	6600.1	5630.1
GSTM2	6592.9	5460.5
RAB10	6578.8	5460.9
PSMB10	6550.5	5039.2
DCBLD2	6547.1	5180.6
CCDC59	6545.1	5366.4
CKS1B	6543.1	4807
NONO	6540.5	6175.1
SET	6532.1	5319.2
HIGD2A	6512.5	4846.4
RAC1	6507.8	5274.5
FER1L3	6502.9	5591.8
LMO4	6500.1	4366.5
ZNF428	6491.5	5779.9
SDF2L1	6489.7	5054.3
ZNF207	6488.6	5449.7
DHRS7	6478.8	5489.1
UBXD2	6465.3	5350.2
LOC441377	6453.9	3735
TMEM51	6446	5410.8
LOC732007	6434.6	5830.9
S100A11	6431.8	4959.4
DDX51	6422	5454.9
CALM1	6408.3	5149.7
TOP2A	6388.4	4702.1
PDGFRA	6385.1	5185.6
ATIC	6384.9	5400.8
ATP6V1B2	6380.6	5846
TMEM98	6377.8	5958.4
TGOLN2	6373.5	5772.7
CATSPER2	6371.2	4920.5
ADD1	6371.2	5507.9
TCEAL3	6355.8	5843.9
MCART1	6332.6	5606.5
PLAT	6332.3	5823.8
PSMA1	6323.2	5142.7
CCDC90B	6320.4	4989.9
LEPROT	6306.4	5693.1
YIPF3	6303	5995.2
SFRS5	6300.7	6278.9
RPAIN	6281.9	5128.4
HS.413494	6266.3	5630.2
PTPN11	6263.8	4610.9
COMT	6262	6894.4
AARS	6259.7	5700.5
MRPL23	6255.2	5080.8
COPS3	6241.8	5601.9
RAB11A	6237.5	5368.6
TXNDC1	6235.9	4946.8
CLIP3	6234	6204.1
EHD1	6232.5	5031.7
C14ORF112	6226.5	4765.5
SELS	6209.9	5293.3
ACLY	6184.9	4945.6
FSTL1	6180	4686.9
TMEM183B	6175.5	4667.2
CD2BP2	6168	5320.9
PPP1R11	6158.5	6157.1
TFDP1	6157.4	4452.1
UROS	6151.7	5738
C9ORF78	6141.3	4748.7
SERPINB6	6140.4	5354.4
PLOD2	6140	5091.6
SLC20A1	6139.5	5214.4
LOC645138	6137.2	4672.3
CARM1	6131	5917.4
C20ORF100	6120	5713.4
ALPP	6119.1	5675.5
CCT7	6112.3	5208.8
ZNF430	6098.5	5171.3
BCYRN1	6085.8	3985.3
ZMIZ1	6073.3	5366.2
RALB	6069.8	5969.6
RALA	6064.1	5847.5
PXDN	6057	5849.8
KDELR3	6055.7	5117.7
OAT	6053.4	5211.2
ANXA2P1	6048.6	4122.1
TSPAN3	6045.3	4643.8
TXNDC12	6043.2	5573.2
PAPSS2	6038.8	4749.5
TRIM8	6027.1	5759.4
STOM	6013.9	5312.4
OSAP	6008.9	4351
C19ORF56	6008.4	4551.8
SRPRB	6005	5170.3
DUSP3	5994.5	4018.3
EIF4A3	5985.8	5432
SH3PXD2A	5980.6	5338
LOC647349	5980.5	4864
MRPS21	5980.4	3517.6
LOC642489	5976.3	4828.4
COPE	5952.8	4716.8
LY96	5948	4167.2
FLOT2	5944.8	4499.9
HS.57079	5940.5	5981.7
DPY30	5938.1	4172.2
LOC651816	5930.5	5287.7
EFEMP1	5927.4	5341.7
PSG4	5925.9	5349.5
TIMP2	5925.7	4783.2
AP3B1	5925	4834.5
EIF2AK1	5918.2	5522.4
TRAM2	5908.4	4708.4
ATF4	5907.7	4953.4
HS.544637	5907.4	4700.2
C9ORF19	5901.9	4756.9
LAPTM4B	5890.3	5334.4
HEBP1	5883.8	4857.6
NAT5	5881.6	4958.7
DNAJB6	5872.9	4622.8
ZNF364	5852.9	5357.6
RPL23	5849.9	3671.8
EMD	5843.1	5181.3
TTC3	5836.9	4692.7
GSTK1	5828.6	4548.3
RHBDF1	5827	5650.5
TRAPPC5	5826	4107.6
SRRM2	5823.8	4401.1
EIF3M	5821.3	5168.2
ALCAM	5820.8	3457.9
CDK4	5814.7	5385.7
PTPLAD1	5814.6	4977.8
VPS26A	5813.9	4810.3
PPP1R15A	5800.7	5194.8
ANAPC5	5799.9	4563.5
CNN2	5797.7	5748.1
PSME2	5797.7	4337.3
LSM2	5796.8	4726.5
DPM1	5787.9	4737.5
CDC26	5784.3	4090.1
GMFB	5756.7	4463.7
HSPD1	5748.6	4915.9
DYNC1I2	5747.8	4599.9
TIPARP	5732.1	4595.5
MSN	5726.5	3945.3
NDUFB6	5718.9	4108.9
URM1	5715.5	5346.4
EIF4H	5696.4	4913.7
CCDC53	5693.8	3981.7
PTS	5692.8	4110.5
LOC387820	5692.2	4719
TRIP6	5689.5	5262.4
C8ORF37	5681.6	4591.5
PLS3	5680.4	3960.3
FLJ21986	5645.9	3116.7
GOT2	5640.9	5238.1
KCNH6	5638.2	4949.5
IMP4	5627.5	4545
C3ORF10	5626.8	4349.8
WDR61	5619.6	4498.8
TMEM60	5609.5	4730.9
FILIP1L	5608.5	4577.1
TNFRSF12A	5605.5	3844.4
TSEN34	5604	4417.4
FKBP14	5603.8	4552.9
LSM5	5601.4	3727.8
MRPL17	5596.2	3886
UQCRC1	5592.8	3889.1
MRPS22	5589.4	4565.1
ATP5G2	5581	3948.1
CNBP	5573.8	4408.9
DCUN1D5	5573.6	4132.7
STAT1	5569.2	4660.6
LRRC42	5567.2	4634.1
SLC2A1	5565.7	5222.1
FZD2	5559.3	4784.6
COPS7A	5550.8	4890
FKBP11	5547.7	4181.7
RAB5B	5547.2	5069.4
HNRNPA0	5541	4278.6
UGCG	5540.4	4893.8
SRP19	5527.7	3974.4
CAV2	5525.4	4830.5
SPRED1	5524.8	3924.1
TRAPPC1	5521.6	4687.4
ARGLU1	5518.1	3971.6
PRC1	5501.9	4315.1
YAP1	5499.8	4130
MRPL18	5492.6	4493.5
ZNF69	5485.7	4204.1
TMEM183A	5483.5	4968.5
DFNA5	5481.9	3852.9
UXT	5468.8	3485
DAP3	5465.6	4264.9
SLC44A4	5456.9	4300.9
C6ORF48	5454.5	4105.2
COX7B	5452	3244.8
HNRPM	5449	5247.4
IER3	5433.8	4788.3
PRELID1	5433.7	4001.4
FAM44B	5432.6	4038.3
LOC388532	5427.1	4246
FH	5421.6	3843.2
TMEM205	5420.3	4803.5
WDR6	5414.5	4098.7
HS.371609	5405.4	5371.5
C1ORF144	5402.8	4688.3
CYBRD1	5390.3	3653.3
NFU1	5386.9	3714.4
IMPDH2	5385.5	3915.1
MKRN1	5383.4	5135.9
PAFAH1B3	5380	3922.5
H2AFY	5371	4986.9
SC65	5365.9	2939.7
SC5DL	5361.6	4958.3
TMED2	5357.3	4532.3
LRRFIP1	5356.9	3647.8
POLE3	5354.8	5471.2
PSMC3	5345.3	5030
RBM22	5339.8	4263.4
ANKRD13A	5334.1	4357.2
NCK1	5323.9	4074.8
TFPI	5321.1	4742.2
ATXN2	5319.7	4393.8
TMEM126B	5317	4010.6
PGLS	5311	3632.2
C16ORF63	5310.5	4263.6
GSTM1	5308.1	4422
C14ORF153	5304.4	3858.2
CLNS1A	5302.2	4412.4
TNFRSF1A	5300.8	4114.6
GNPDA1	5300.7	4853.4
SLC2A3	5299.7	4351.4
JUN	5297.2	3973.5
PSMD14	5291.6	3856.3
TXNDC14	5285.4	4484.2
TMSL8	5284.7	3454.8
SPPL2A	5277.7	4358.7
AK3	5276.3	4513.8
PURB	5265	4307.3
GLIPR1	5264.8	4620
TOMM40	5264.1	4973.7
MFSD1	5263.7	3433.4
ARL2	5263.6	4231.8
OPTN	5253.3	4034.9
CDC16	5242.4	4722.8
HYPK	5237.3	4390.6
ITGAE	5235.8	3606
RSPRY1	5226.1	4913
DRG1	5226	4467.5
IL13RA1	5225.9	3735.9
ACAT1	5219	5089.3
FLJ44124	5213.1	4511.9
SUMO2	5210.1	4803.8
NRD1	5205.7	3658.5
UBXD8	5195.8	4603.4
LAMP2	5194.6	4167.4
NUP62	5184.2	4802.9
MFAP4	5174.7	5387.8
NCL	5165.7	4242.8
GNL2	5163.3	3925.9
PUM1	5156.5	4582.4
JAM3	5155.2	4119
PTTG3	5152.3	3082.2
SRRM1	5146.9	4197.8
PABPC4	5143.7	4755.1
TCEAL4	5143	4150.3
VAMP7	5142.6	3729.2
TXLNA	5142.3	4509.9
MYL9	5141.5	2861.8
CAP2	5132	4362.1
FAM39E	5119.3	5336
SLC35B2	5114.5	3948.1
C10ORF58	5108.2	4712.8
UFC1	5101.2	4798.4
TBCB	5098.2	3654.8
CRYZ	5096.5	3934.3
PRPS1	5082.5	4187.8
TMEM181	5082.4	4431
CTSB	5082.3	4400.5
ALPK2	5078.8	4628.8
OAF	5078.5	3837.3
ZDHHC8	5078.4	4468.2
CDH2	5078.1	3951.8
AP2M1	5076.6	4203.8
ALS2CR4	5076.2	4096.7
SFRS10	5075.5	4245.9
UNC84B	5072	4245.6
YARS	5071.5	4402.5
RPL26L1	5062.9	3105.1
KPNA4	5060.6	4725.8
TUBB6	5053	4399
ATP5D	5025.6	3326
DGUOK	5022.9	4287.4
ARMCX2	5017.7	3433.3
NENF	5014.6	4394.2
NDUFA9	5012.4	3878.5
MEG3	5005.9	4418.4
IGFBP6	5004.2	4113.4
CLTA	4991	4151.5
GABARAPL2	4989.2	3902.8
LILRB1	4988.3	4393.7
CWC15	4975.1	3988.7
ACTN4	4974	3577
GTPBP4	4971.4	4461.5
CRELD2	4971.1	4745.8
ZFYVE21	4970.7	3844.6
FTH1	4968.7	4394.5
RAB8A	4964.2	4318.9
LOC646723	4956.7	4006.5
TAGLN2	4955.7	3910.3
STRAP	4952.2	3687.5
NUP37	4950.6	4778.7
NDUFS7	4950.6	3914.6
CYBA	4950.4	3665.8
SFRS1	4948.3	4992.6
LMNB2	4947.1	3950
LOC646849	4944.4	4146.6
CDC20	4944.3	4256
LOC731640	4943.3	3734.5
CNIH4	4938.3	3486.3
TRMT5	4938.2	4168.3
LY6E	4931	3169.1
TMEM14B	4929.3	3740.3
S100A16	4928.2	3338.3
UCHL3	4927	3695.7
AVPI1	4926.4	4275.8
HS.570988	4925.5	4015.6
GOLGA3	4924.3	3887
PSMD12	4922	4288.7
PAICS	4921.9	3925.2
CPNE3	4904.5	3763.1
VIL2	4898.5	4640.9
ACTR10	4896	4075.9
UBE2E1	4895.7	3904.4
POLR3GL	4892.2	3600
NAGK	4890.9	4041.9
MED6	4889.4	4886.4
SHROOM4	4888.6	3507.9
MCM6	4882.2	3915.3
PKM2	4879.6	3079.5
MBD4	4879.1	4117
SVEP1	4876.3	3632.9
PWP1	4872.6	4104.8
CDC123	4869.2	3402.3
SYNCRIP	4864.3	3686.7
AKR7A2	4861.2	4494.3
WNT5A	4860.7	3427.5
RIC8A	4860.5	3899.3
MRPL22	4859.7	3813.2
HMGN4	4850.3	4074.7
LOC399942	4845.6	4859.2
COQ10B	4844.1	4216.7
RDH11	4843.2	3956.9
MSRB2	4834	4531.6
ZYG11B	4831.4	4073.6
LOC388275	4827.7	4751.8
CITED2	4826.6	3277.9
XPNPEP1	4826.4	4288.5
PTDSS1	4823.9	4017.1
RAB34	4822.4	3917.9
TGFBR2	4815.4	3797.2
VEZF1	4800.1	4506.8
CYTL1	4792.4	3100.8
PGD	4792.2	4808
39514	4791	4056.7
PDCD5	4787.1	3614.9
MYLK	4785.1	3681.3
HNRPA1P4	4784.1	4565.9
ACTR1A	4782.9	4679.8
KLHL5	4780	3744
FLNC	4776.7	3765.5
MRPS10	4775.3	3570.8
AHCY	4758.9	4124.6
CDH11	4758.4	3948.1
STRA13	4756.9	3911.7
BRP44	4752.1	3504.9
MXD4	4751.6	4244.4
EEF1D	4736.6	4115.8
EBPL	4730	3846.1
XRCC6	4728.8	4013.9
SGIP1	4724	3704.4
EVL	4721.3	4462.1
DRAM	4708.2	3725.5
HGS	4707.5	4205.3
EIF2A	4705.7	3400.8
TMED5	4703.6	3822
FAM129B	4697.6	4234.4
PFDN1	4695.4	3896.2
RPA3	4694.2	2944.5
ANKRD30B	4690.6	4389
ARHGDIA	4687.5	3106.4
PRMT1	4676	4163.3
BSG	4672.7	3483.5
ITGA5	4658.1	3719.5
C14ORF2	4654.5	2744.4
LOC728888	4654.4	3596.4
PFN2	4654.1	3002.5
BCKDK	4654	4793.2
MAD2L2	4643.5	3609.8
FAM96A	4643.1	3130
PSMD2	4638.6	4372.3
C1ORF85	4636.5	3505.4
SLC39A1	4636.5	3576.5
CUEDC2	4625.4	3710.4
PEBP1	4617.3	2285
G6PD	4616.5	3949.6
CRLS1	4608.8	3945.9
RPS7	4606.3	3671.4
C16ORF33	4601.4	3070.9
ASNSD1	4593.1	3982.8
MAGT1	4592	3368.4
BAMBI	4585.9	3395.5
NDUFB10	4581.7	3500.5
OLR1	4581.6	4032.1
HLA-B	4580.7	3436.4
HNRPK	4579	3429.8
C20ORF111	4578.7	3517.9
FBL	4574.1	4053.1
NFKB1	4571.1	4136.2
LOC653566	4569.7	3808.1
DNAJC9	4564.4	3960.3
TMEM97	4562.9	3731.1
SAMM50	4562.2	4393.8
GLT8D2	4557.6	3559.5
GDI2	4557.3	3356
CLDND1	4555.8	3874.1
NOSIP	4551.8	4042.2
MRPL41	4548	3283.9
SLC25A39	4545.5	4065.2
PFKP	4541.3	3657.1
CCDC6	4537.5	3394.4
DECR1	4532.9	4020.5
C6ORF153	4532.3	4024.6
BCL2L13	4522	4626.1
ISCU	4520.1	3840.4
CLINT1	4516.1	3486.2
DNAJA2	4514.5	3418
QDPR	4502.5	3496.9
C14ORF166	4500.2	3161.4
COPS4	4496.6	3084.9
NDFIP2	4493.6	4000.8
ATG12	4492.2	3356.9
STT3A	4488.3	4072.5
GJA1	4487.7	3671.8
EFHA1	4487.2	3522
STAU1	4480.1	3584.8
MAPBPIP	4477.7	3568.9
PGK1	4473.7	3762.8
C8ORF59	4472	2971.9
LAYN	4471.6	3652.9
LOC729148	4470.2	3591.6
PAPPA	4466	3457.9
PARP1	4462.3	3625.7
STAMBPL1	4457.4	3774.2
CNDP2	4446.6	3794.4
LARP6	4445.8	3645.4
HNRPUL1	4445.5	3768.6
PEPD	4439.4	3473.3
RAB2B	4433.5	4398.8
ZDHHC7	4429	3277.8
C14ORF135	4428.5	3796.8
XPO1	4421.9	3543.3
METTL5	4421.6	2540.9
LIPA	4421.3	3735.8
WDFY1	4416.2	3382.5
SURF4	4415.4	3724.2
NAP1L4	4405.3	3823.3
GRSF1	4404.2	3546.2
FAM45A	4401.5	2941.7
TMEM5	4399.6	3663.5
TM9SF2	4397.1	3281.6
ABCC4	4394.3	2815.3
PEX11B	4391.4	3729.7
BDKRB1	4386.8	3540.8
AURKA	4382.3	3585.5
TRAPPC3	4382.3	4015.2
MGST1	4380.8	3689.1
PMM1	4380.3	4056
TMEM119	4373.1	3398
YIF1A	4372.5	3351.7
C21ORF55	4372	3835.8
NBPF20	4371	4188.7
PHACTR2	4370.5	3948.9
HS.184721	4369	2826.7
DEK	4362.7	3166.5
SHC1	4360.8	2981
AKR1A1	4360.1	3437.4
HS.100261	4354.7	3613
RRBP1	4352	2987.4
NEXN	4349.5	3782
SNAI2	4344.5	3299.1
PJA2	4342.7	3335.5
ATP1B3	4337.5	3282.5
UBAC1	4331.3	3545.5
EIF4B	4331	3455.7
KLHDC3	4326.2	3614.4
GALK1	4321.3	3452.9
ALDH7A1	4314.5	3483.3
C9ORF119	4313	2720.8
EID2B	4306.1	3695.7
PGM1	4303.7	3743
HLA-A29.1	4291.5	3470.9
SPECC1L	4287.7	3415.2
NQO1	4283.5	4026
DUSP1	4283	3419.8
C13ORF27	4268.1	3712.2
LOC729317	4266.7	3537.5
C6ORF189	4265.5	3150.2
NARS	4263.2	3651.5
EIF3B	4259.9	3663.4
SUMF2	4259.6	3896.8
TNFRSF21	4256.6	3077.7
THEM2	4254.9	2972.1
SEPX1	4254.4	3517.7
FOXD1	4253.1	3678.8
MAP2K1IP1	4252.3	3064.6
LEPREL1	4250.8	3934.4
DCTN3	4249.4	2954.4
LOC642755	4246.1	4013.8
SLC44A2	4244	4103.8
METAP1	4243.1	3518.9
XAB1	4235.9	3525.8
TFG	4231.1	3420
DDEF1	4226.8	3292.8
HEBP2	4225.5	3007.6
GLB1	4223.6	3643.3
SNX17	4220.9	4097.2
DKC1	4219.8	3199.1
LOC730316	4218.5	4066.6
C2ORF29	4217.4	3828.7
COQ5	4216.3	3778.9
CREB3L2	4214.6	3627.3
TOMM70A	4208.8	3133.9
ZCCHC9	4190.3	3698.7
MORF4L1	4189.3	3553.8
ZNF14	4183.7	3794.2
KIAA1191	4182.9	3386.1
PPT1	4179.7	3617.1
BCAT1	4179.2	3452.5
C1ORF123	4178.6	3489.2
LSM4	4176.9	3652
MMD	4175.6	3270
HECTD1	4170.7	3322.4
MRPS18C	4166.7	2713.1
SRP54	4166.5	3989.3
MLF2	4158.9	3865.4
EIF2B2	4158.6	3664.4
C9ORF105	4156.8	2912.6
LOC51035	4153.6	3854.9
GBP2	4152.1	3280.2
GADD45A	4148.4	4199.4
PRKRIR	4146.9	2985.7
WFDC1	4146.1	3702.4
COL12A1	4144.6	2882.4
PDE5A	4139.9	3086.6
RSL1D1	4139.7	3858.2
REEP5	4136.7	3408.9
MED10	4133.2	3565.7
RCN2	4132.7	3183.4
DENR	4123.6	3324.3
FAM96B	4123.3	3759.2
LOC651064	4123.1	2909.7
ACAT2	4122.8	3589.7
C12ORF44	4122.3	3516.7
SRM	4119.4	2567.9
POLR2I	4117.1	2583.3
SPCS2	4112.1	3382.7
TPRG1L	4110.6	4232.2
PPP2R5E	4091.4	3776.9
SEC22B	4089.7	3548.4
IL7R	4075.4	3326.7
LOC653147	4071.3	2509
ABCA1	4069.9	3163.7
EIF6	4069.1	3916.7
CHMP5	4063.2	3341.9
MAP2K2	4062.4	3402.8
AP3S1	4059.3	3036.1
FKBP1A	4057.7	2834.4
CCDC14	4057.1	3068.7
MRPS11	4056.6	3277.2
SPON2	4056.2	3313.9
UTP11L	4053.9	3759.2
CCDC130	4053.3	3884.2
TOP2B	4050.4	2837.2
TMEM131	4050.1	3337.5
CCDC92	4039.3	4350.8
TMEM14A	4030.9	3208.4
ITGAV	4030.5	2991.9
FAM3A	4030.3	3145.6
BOLA2	4026.6	2988.4
FAM62B	4023.3	3425.2
CCDC50	4022.2	3545.7
SRF	4008.3	4260
SNHG5	4002.1	2966.5
IDH1	4000.4	3440
CCNB2	3996.1	3379.3
NES	3991.7	3206.5
ECH1	3991.5	3448.4
CTNNAL1	3990.8	2788.4
RAB6IP1	3990.4	3321.9
HCFC1R1	3990.2	2574.1
LDOC1	3986.5	2254.8
OSTF1	3985.9	3032
RUSC1	3984.3	3158.7
TMEM9B	3979.8	3351.5
CHN1	3971.2	3171.8
BTG3	3969.1	3198.6
PSMC6	3969	3421.2
ADFP	3967.3	3870.7
TMEM166	3962.4	3116.3
SNRPN	3956.1	3495.9
NLRP8	3953.4	3637.5
WASL	3949.3	3185.8
PMPCB	3948.7	3287.1
BLZF1	3946.4	3011.5
HLA-H	3945.8	3190.8
SH3BGRL	3943.4	2673.8
CTXN1	3940	3328.2
KDELC2	3936.9	2634
LHFP	3936.4	3442.2
MRPL32	3935.3	2772.3
LTA4H	3934.9	3715.7
C7ORF44	3932.8	3220.8
LOC652595	3929.5	3317.1
HIPK2	3926.4	2787.1
MRPL54	3922.1	2410.3
KIAA0020	3921.3	3284.9
BAG3	3921.2	3882.5
DAP	3921.1	3234.3
MYADM	3917.8	3139.1
LOC441019	3916.2	2719.7
AIRE	3915.9	3611.2
FAM119A	3913.9	2959.9
HSPA9	3903.4	2767.6
MGEA5	3901.6	3345.9
NUP88	3898.6	3413.2
PPIC	3894	3334.6
SMARCA4	3893.8	3004.8
TIGA1	3892.3	3017.7
GPX7	3892	3108.1
EI24	3888.7	3437.9
FTHL8	3884.8	3123.1
CDR2L	3874.8	3700.9
ATP5G1	3871.1	3014.1
PRPF4	3868.5	2968.9
FAM38A	3865.4	2889.9
TCEAL8	3865.3	3186.3
CTDSP2	3855.3	3457.9
FLJ46309	3850.5	3528.4
HIBADH	3850.1	3018.4
PCCB	3849.7	3606.8
PSMC5	3847.7	3554.6
BXDC1	3846.9	2892.2
SSR2	3846.4	3158.9
INPP1	3843.6	3080.8
NUCB2	3841.9	2555.9
NDEL1	3834.8	3172.1
LAMA5	3831.9	3338.5
MGAT1	3830.7	2654.2
LOC388610	3828.5	3595.3
DNASE2	3825.8	3131.7
KLF6	3822.9	3565.6
PDIA6	3822.5	3558.4
OSBP	3820.2	3674
ZMAT2	3817.6	3122.9
DDX47	3811.6	3284.3
C6ORF166	3810.7	3031.5
PARP4	3809.7	3793.2
ARHGAP1	3809.3	3236.2
AHR	3808.8	3299
APCDD1L	3808.5	3266.2
WFS1	3805.7	3043.9
GLUD1	3800.4	3210
CLDN1	3797.3	3599.6
MAP1LC3B	3793.8	3278.7
PSMD4	3792.4	3388.6
USO1	3792	3015.6
SDAD1	3789.5	3082.3
COL4A5	3779.1	3045.9
TNC	3778.9	3028.5
USP49	3775.7	3164.1
SCRN1	3775.3	3306.6
FIS1	3771.4	2614.9
MRPS17	3770.9	2595.3
BRMS1	3768.1	3112.5
C4ORF34	3767.3	3161.4
TPP1	3766.2	3369.6
AES	3760.6	2466.7
PMP22	3760	3709
ZNF622	3759.2	3435.5
LOC650369	3758.4	3197.4
CKLF	3754.7	2767.7
LYRM1	3753.5	3236.2
NIP7	3749.2	2929.8
CAB39	3748.8	3232.5
C22ORF28	3748.6	3587.3
TK1	3747.1	2914.5
CLCN7	3745.4	3179.3
CDAN1	3744	3467.9
CCDC23	3743.5	2679.6
ITGB5	3741.7	3152.3
SNURF	3741.4	3545.8
HCFC1	3739.1	2978.6
SNRPC	3739	2390.1
EFR3A	3734.5	2656.3
JTV1	3729.7	3958.7
FAM108C1	3729.4	3225.8
RAB3GAP1	3729.1	3784.2
HS.5724	3727.6	3198.8
BUB3	3726.5	3325.5
RRAS2	3726.4	3000
DEXI	3723.9	3409.6
SUCLG1	3721.8	3301.6
POLR3C	3721.5	3202.3
ANGPT1	3721.3	3046.6
KIAA0174	3721	3440.1
TNFSF4	3721	3001.3
CLTB	3713	2922.3
DDAH1	3702	2656.8
STK39	3693.3	2919.9
POLR2H	3693	3108
MRPL15	3692.1	2710
TAF10	3690	2562.8
LOC390466	3687	3203.7
LOC653377	3687	2497.6
TPM4	3686.6	2632.4
LOC731878	3683.4	2527.7
MRPL40	3681.2	2478.5
NDUFC1	3678	2168.3
FAM62A	3677.6	2849.2
VPS37C	3675.5	3167.3
RPL39L	3674.2	2273.5
RAB9A	3674.1	2723.3
KIAA0152	3671	2762.1
ATP6V0D1	3668.9	3591.8
PSMA3	3660.2	2659
SCO1	3657.8	3225.4
C22ORF16	3656.5	2463.3
TBL1X	3653.6	3347.7
C10ORF38	3652.1	2910.8
TMED4	3645.1	3113
UBE2Q2	3643.8	2385.7
GDF15	3640.1	2626.5
ERCC1	3636.8	3023.4
OCIAD2	3635.1	2580.6
RAB31	3625.3	3551.3
VEGFC	3623.5	2716.4
C11ORF67	3622.9	2897.6
ADRM1	3621.6	2819.8
AHCYL1	3618.7	3056.7
CRISPLD2	3618.3	2471.9
PLRG1	3617.6	3033.4
CLIC4	3612.5	2854.5
TMEM43	3608.9	3963.6
CCNK	3606.5	2032.4
TMEM203	3603.7	2958.5
DUSP12	3600.4	2773.3
YRDC	3594.2	2785.1
DIMT1L	3593.8	2861.4
RGS2	3591	2736
MED20	3587.4	3523.9
NINJ1	3586.2	3414.6
RHBDD2	3584.8	2888.9
YIPF6	3584.7	2925
RIN2	3584	2327.7
CHMP1B	3583.3	3035.6
ENDOGL1	3579.3	2186.4
MRPL24	3577.3	3180.1
TXNRD1	3573	3046.4
PAPOLA	3571.6	2676.8
LOC731314	3570.9	2384
FNBP4	3569.9	2857.7
C18ORF55	3563.9	2972.7
CD99L2	3557.1	3127.3
BCL2L1	3554.2	2556.1
COPS6	3552.3	3160.3
CMBL	3549.7	2418.9
CALR	3549	2389.6
LOC653506	3548.1	2658.6
TBX2	3547.3	2453.3
TBPL1	3547	2639
ODC1	3542.9	3147.6
CRIM1	3542.7	2672
AP1M1	3541.9	3707.5
RBM14	3535.4	3356.3
H1F0	3534.2	2517.6
ZNF148	3531.8	2648.4
LEPRE1	3529.7	3132.2
C7ORF23	3529.4	2665.8
C22ORF13	3527.9	3407.3
LOC151579	3527.5	2979
ATP5SL	3526.9	2713.1
ZC3HC1	3526.5	2960.8
C9ORF46	3525.1	2733.9
M6PR	3522.9	3070.8
RBM5	3522.5	3335.8
HARS	3519.8	3669.5
DNLZ	3519.8	3057.4
LIMA1	3515.2	2295
GORASP2	3509.9	2640.6
STS-1	3507.5	2949.3
STK4	3505.2	3264.2
LOC729843	3504.3	2172.6
C19ORF2	3501.4	2777.9
CTTN	3501.2	2788.4
GLT25D1	3500.3	3195.3
HMGN2	3500	2650.5
SERTAD2	3499.6	3040.5
TCF25	3499.2	3515
CDC42EP4	3498.5	3191.1
PRDX2	3497.6	2979.4
CSE1L	3495.1	2599.6
MELK	3495	3078.4
TMEM160	3493.6	2801.5
UBE2N	3493.6	3080.6
QPRT	3493.3	2998.3
EIF2AK2	3491.9	2788
CHSY1	3489.6	2647.9
ACVR1	3487.2	3036.2
ANXA7	3478.8	2881.1
CHRNA5	3478.6	2697.9
GYPC	3474.9	2726.4
SND1	3472.5	2706.2
RHOG	3469.7	3125.6
RABEPK	3469.3	2826.5
PPAP2B	3467.3	2728.5
STK24	3464.5	3052.4
SDHD	3458.2	2615.4
MAPK6	3454.7	2741.3
FXYD5	3452.9	2729.5
CLPTM1L	3450.1	2985.6
BZW2	3448.9	2562.9
LUZP1	3447.5	2816.9
SMAD4	3445.4	2297.2
PPA2	3442.9	3266.4
APOA1BP	3440.8	2449.1
C5ORF28	3439.9	2803.9
CDC42EP5	3439.4	2376.9
CDK6	3437.3	3324.9
PQLC1	3435.9	3526
TLN1	3435.7	2831.2
RBM9	3434.8	2967
LOC643310	3433.6	3066.6
ERRFI1	3430.2	2537.5
RY1	3430.2	2488.5
ARPC5L	3428.8	2584.6
PPM1G	3428.7	3057.9
SLC35E1	3428.5	2644.8
C2ORF47	3426.8	2311.6
NXN	3424.6	3063.7
ETF1	3422.2	2526
AK2	3421.1	2533.4
C1ORF41	3420.1	2520.7
ARL5A	3418.7	3039.1
ARF1	3415	2956.6
ATP6V0B	3414.4	2817.7
WDR75	3413.7	2585.2
NPM3	3413.2	2487.7
TPD52L2	3412.5	3120.1
SGSH	3411.4	2996.4
SSB	3410.6	2792.2
MRPL50	3408.4	2681.9
CIRH1A	3406.7	3114.5
VCP	3406.3	2909.4
TUFM	3405.4	2736.9
BLOC1S1	3405.1	1847.5
SNTB2	3399.2	3210.8
MTE	3398.1	2289.9
DIABLO	3398	2829.8
CRKL	3394.9	2841.3
ZAK	3394.8	3367.5
SLC25A23	3393.6	2973.1
OXSR1	3387.2	2942
DDB1	3384.8	3129.6
DDX21	3381.4	2526.7
ARD1A	3380.2	2300.2
DHRS4	3378.1	2513.3
LOC388789	3373.5	1965.2
GLA	3368	3010.6
MGC3731	3367.3	2988.7
YTHDF2	3365.6	2044
BCAR3	3362.6	2646.5
ARHGEF18	3362	2697.1
NIF3L1	3361.5	2555.2
GPR172A	3357.7	2773.8
MRPL13	3349.6	2394.6
MPV17	3347.3	2906.9
ANTXR2	3342.6	2406.8
UBQLN2	3335.4	2872.3
TMED7	3334.2	2519.9
AKT1	3331.4	2880.9
DMC1	3329.5	2883.8
LOC388272	3326	2554.1
XYLT2	3319.1	2444.9
PPP3CB	3317.3	2671.6
CUEDC1	3315.7	3180.6
COL7A1	3315.3	2755.9
SLC44A1	3311.4	2722
INTS12	3310.2	2657.4
GPR137	3308.3	2854.4
MRPS30	3307.1	2409
LOC644774	3303.2	3233.6
NPAL3	3302.9	2759.8
LOC124446	3301.7	2226.9
FRMD6	3301.3	2932.6
RN7SK	3300.4	384.3
CCDC56	3300.3	2540.9
GPR177	3300.3	2820.1
GOT1	3299.3	2658.1
CSNK1D	3293	2814.1
NECAP2	3292	2781.1
LOC652481	3289.7	2973.4
LSM14A	3288.4	2970.4
HIST1H2AC	3288	2415.5
TAP1	3287.9	3078.3
BRP44L	3287.5	2358.1
RPL23A	3287	2257
MKI67IP	3286.4	2709.2
NDUFV1	3285.6	2741.1
MRPL20	3283.4	2472.7
ARL16	3282.5	2423.3
ZCCHC17	3279.6	2677.4
C1ORF52	3278.8	2685.4
PARL	3277.6	2603.4
C14ORF100	3270.6	2267.1
CD63	3267.9	3189.4
C1ORF19	3266.9	2908.3
KIAA0196	3266.3	2063.7
MRPL12	3261.6	2355.6
IL10RB	3260.4	2865.3
AHSA1	3257.9	2711.2
DGCR6	3257.1	2794
EFHD2	3256.3	2804.1
ARPC4	3255.8	3044
ARHGAP21	3253.7	2642.8
FNBP1	3252.2	2697.6
ZFP91	3250.3	2781.2
RCC2	3249.7	3372.5
PTK2	3247.2	2760
TSPAN4	3246.9	2810.4
HS3ST3A1	3246.4	2529.7
SGK	3246.3	2625.7
CCDC86	3244.8	2471.5
ARL1	3240.2	2558.7
GTPBP6	3239.2	3387.3
SLC25A4	3237.1	2629.8
ACTL6A	3233	2767.3
C8ORF76	3232.2	2632.1
GPR37	3229.4	2692.5
HSD17B4	3227.1	2569.2
SCFD1	3223.4	2668
POLR2A	3222.4	2298.4
C1ORF181	3222.4	2803.2
TAF15	3220.8	2786.5
PTPRK	3218.5	2659.3
EWSR1	3216.1	2667
PTMS	3207.6	2313.7
RAD23B	3207.1	2557.5
EIF4E2	3197.9	2582.4
CMTM6	3194.9	2468.8
HS.294603	3194.9	2902.1
CAPN1	3194.8	3532.8
SCAMP3	3193.8	2820.4
SIVA	3191.8	2460.6
UBE2A	3186.6	2517.5
E2F3	3185.4	2694.7
WBSCR22	3184	2676.8
TMEM4	3176.9	2514.3
ZNF313	3175.3	2956.3
SH3KBP1	3175.2	2850.9
THAP11	3173.6	2699.9
EIF2B4	3168.4	2804.6
SPTLC1	3163.9	2714.4
SAR1B	3160.4	2369
CCDC109B	3156.5	2280.3
RDH14	3150.8	2600.3
WDR54	3149.3	2773.9
C1ORF50	3147.7	2547.1
KLHL9	3146.7	2552.9
EXOSC1	3146.6	2445.5
UBL5	3146.2	2130.7
LOC643668	3145.6	3162.3
SYT11	3145.4	3199.2
RBM17	3142.6	1704.2
COQ2	3139.3	2742.9
DBNL	3134.4	2950.3
RPL34	3129.7	2407.5
NIPA2	3129.5	2546.5
IRF9	3126.6	2640.9
ENOPH1	3121.3	3036.7
SYPL1	3120.8	2794.6
LTBR	3119.5	2000.4
MRPS33	3118.1	2261.4
UCK2	3113.6	2687.2
GGNBP2	3113	2181.5
PIP5K2B	3112.3	2815.8
ARHGEF10	3111.6	2589.2
DCTD	3109.3	2577.8
USP5	3107.6	2459.2
RNASET2	3107.5	2980.2
IGFBP3	3106	2766.5
BRD2	3102.7	2684.4
TOMM20	3097.6	2530.3
TRIM44	3097.6	3021.4
PPP2R3C	3097.5	2548.7
PGAM4	3094.6	2723
TPST1	3092.6	2463.7
MAT2B	3092.4	2366.7
PSMD10	3090	2711.2
FADS1	3088.4	2531.8
CHMP4B	3087.7	2415.9
AMZ2	3083.5	2809.1
NT5DC2	3082.9	2399.6
CDCA5	3082.6	2704.7
MTERFD1	3082.6	2282.2
CYP1B1	3080.6	2041.6
HIBCH	3078.4	2399.6
TYK2	3076.5	2476.8
RARS2	3075.8	2794.3
ZNF394	3075	2437.1
PTPLB	3073.9	2410.7
RABGGTB	3073.1	2264.8
CCT3	3069.4	2771.2
ANGPTL2	3067.6	3044.7
STUB1	3063	2761.7
SLC30A7	3062.7	2799.1
MMS19L	3059.4	2498.3
CCND2	3058.8	2473.9
EIF1B	3057.1	2539.5
C11ORF48	3053.5	2365.7
SOD2	3049.7	2103.2
DCAKD	3049.1	3247.2
MRGPRF	3048.8	2466.9
RRP15	3044.4	2292.8
ECHDC2	3044.2	2820.3
MRPS9	3044.1	2398.1
PRPF8	3042.7	2647.1
EXT1	3041.3	2693.6
FOXF1	3039.1	2491
HOXB7	3037.9	2473.8
PSME4	3037.1	2581.3
IRAK1	3037	1933.5
[truncated: 35,805 more rows]

## Sheet: hMSC microarray after Ago2 
TargetID	Target description	Ago2 IP ave. signal
LAIR1	Leukocyte-associated immunoglobulin-like receptor 1	3986.1
F2R	Coagulation factor II (thrombin) receptor (F2R)	1894.1
IMAA	SLC7A5 pseudogene (IMAA)	1499.2
C19ORF31	Chromosome 19 open reading frame 31	1326.4
FARSLB	Brain cDNA clone: QmoA-12104, similar to human phenylalanine-tRNA synthetase-like, beta subunit(FARSLB), mRNA, RefSeq: NM_005687.2	1127.3
NAG18	NAG18 mRNA	935.9
CLUAP1	Clusterin associated protein 1	918.2
RN7SL1	RN7SL1 RNA, 7SL, cytoplasmic 1	808.6
BCYRN1	Brain cDNA clone: QflA-18095, similar to human brain cytoplasmic RNA 1, Bc1 analog (mouse) (BCYRN1) onchromosome 2, RefSeq: NR_001568.1	681.6
AKR1D1	Aldo-keto reductase family 1, member D1 (delta 4-3-ketosteroid-5-beta-reductase)	652.3
KIAA0101	KIAA0101 (KIAA0101)	560.9
LOC441087	LOC441087 hypothetical gene supported by AK125735 [ Homo sapiens ]	542.6
ROCK2	Rho-associated, coiled-coil containing protein kinase 2	526.3
HS.573763	Transcribed locus	516.8
ORC6L	Origin recognition complex, subunit 6 like (yeast)	497.3
LRAP	Endoplasmic reticulum aminopeptidase 2	472
LOC400721		456.6
MSH3	MutS homolog 3 (E. coli)	445
LOC645895	V-myb myeloblastosis viral oncogene homolog (avian)-like 1	420.9
LILRB3	Leukocyte immunoglobulin-like receptor, subfamily B (with TM and ITIM domains), member 3	396.6
CCR6	Chemokine (C-C motif) receptor 6	390.3
HS.579631	Small ILF3/NF90-associated RNA A1 (SNAR-A2)	379.2
LOC729603	Calcium binding protein P22 pseudogene	378.1
PDCD7	Programmed cell death 7	374.7
XPNPEP3	X-prolyl aminopeptidase (aminopeptidase P) 3, putative	365.4
GGA1	Golgi associated, gamma adaptin ear containing, ARF binding protein 1	363.3
MGC16703	Tubulin, alpha pseudogene	324.7
RPL7L1	Ribosomal protein L7-like 1	302.5
ZMAT3	Zinc finger, matrin type 3	301.2
LOC399900	Hypothetical gene supported by AK093779	294.7
LOC643509	LOC643509 similar to Dihydrofolate reductase	286.2
C14ORF24	family with sequence similarity 177, member A1 [Homo sapiens]	277.3
SHCBP1	SHC SH2-domain binding protein 1	271.6
ITIH5	Inter-alpha (globulin) inhibitor H5	267.1
HS.539765	Transcribed locus	254.9
FKTN	Fukutin	249.5
RPL18A	Ribosomal protein L18a	226.3
LOC388474	Similar to ribosomal protein L7a	225.9
COX6C	Cytochrome c oxidase subunit VIc	225.6
MGC29891	GA binding protein transcription factor, beta subunit 2	225.6
SLC44A4	Solute carrier family 44, member 4	223.5
IL18	Interleukin 18 (interferon-gamma-inducing factor)	219.3
PNPT1	Polyribonucleotide nucleotidyltransferase 1	217.9
HS.560726		212.5
GFRA2	GDNF family receptor alpha 2	208.1
HS.538554	Transcribed locus	201.2
SALL3	Sal-like 3 (Drosophila)	200.7
LOC643031	similar to NADH dehydrogenase subunit 5 [Homo sapiens]	199.6
BGN	Biglycan	196
GJC1	Gap junction protein, gamma 1, 45kDa	193.8
DUSP19	Dual specificity phosphatase 19	190.1
LOC654155		190.1
DIS3L2	DIS3 mitotic control homolog (S. cerevisiae)-like 2	189.2
LILRB1	Leukocyte immunoglobulin-like receptor, subfamily B (with TM and ITIM domains), member 1	186.5
C3ORF34	Chromosome 3 open reading frame 34	186.4
LOC649661		185.1
HS.508682		184.1
C21ORF24	Non-protein coding RNA 114	183.5
SKI	V-ski sarcoma viral oncogene homolog (avian)	181
PDE4C	Phosphodiesterase 4C, cAMP-specific (phosphodiesterase E1 dunce homolog, Drosophila)	180.7
RBBP4	Retinoblastoma binding protein 4	180.7
SLC16A12	Solute carrier family 16, member 12 (monocarboxylic acid transporter 12)	179.7
HS.516420	Chromosome 1 open reading frame 46	177.6
CREB1	CAMP responsive element binding protein 1	176.9
HS.580452		175.4
HS.442696	Hypothetical protein LOC100132959	175.3
LOC642947	Hypothetical protein LOC642947	174.3
C8ORF37	Chromosome 8 open reading frame 37	173.2
AKR7A2	Aldo-keto reductase family 7, member A2 (aflatoxin aldehyde reductase)	172.4
HS.374221	CDNA clone IMAGE:5787947	171.4
LOC645683	Ribosomal protein L13a pseudogene	171.3
RPLP2	Ribosomal protein, large, P2	170
PSMD12	Proteasome (prosome, macropain) 26S subunit, non-ATPase, 12	169.8
SUV39H2	Suppressor of variegation 3-9 homolog 2 (Drosophila)	169.6
HS.336511	Transcribed locus	168.5
HS.439692	Transcribed locus	167.8
EFNA4	Ephrin-A4	167.5
RNASE10	Ribonuclease, RNase A family, 10 (non-active)	167.5
C9ORF80	Chromosome 9 open reading frame 80	167.2
KCNH6	Potassium voltage-gated channel, subfamily H (eag-related), member 6	166
PLK1	Polo-like kinase 1 (Drosophila)	165.7
TMEM49	Transmembrane protein 49	165.6
HS.442504	Transcribed locus	164.8
ZNF549	Zinc finger protein 549	163.8
VIPR1	Vasoactive intestinal peptide receptor 1	163.5
ZNF486	Zinc finger protein 486	163.3
BAT2D1	BAT2 domain containing 1	162.3
HS.537603	Transcribed locus	162
C10ORF91	Chromosome 10 open reading frame 91	161.1
HS.123511	Transcribed locus	160.7
CDKN2AIPNL	CDKN2A interacting protein N-terminal like	160.6
CTSD	Cathepsin D	159.1
HS.565250	Transcribed locus	158.9
HS.211930	Transcribed locus, strongly similar to XP_531205.1 PREDICTED: hypothetical protein [Pan troglodytes]	158.6
HS.566890	Transcribed locus	157.8
HS.98466	Transcribed locus	157.4
COL8A2	Collagen, type VIII, alpha 2	157
ZNF430	Zinc finger protein 430	156.6
HS.576373	Transcribed locus	156.4
AIRE	Autoimmune regulator	156.2
IRF3	Interferon regulatory factor 3	155.5
TMEM177	Transmembrane protein 177	155.4
HS.426929	Transcribed locus	155.1
HS.471011	Transcribed locus	154.6
HS.557481	Transcribed locus	154.3
LOC642017		154.2
HS.563639		153.7
HNRPR	Heterogeneous nuclear ribonucleoprotein R	153.6
HS.245405	Transcribed locus	153.5
HS.529324	Transcribed locus	153.4
UBXD3	UBX domain containing 3	153.2
STX10	Syntaxin 10	153.1
LOC653635		153
HS.97408	Hypothetical protein LOC338864	153
LOC643932	similar to ribosomal protein S3A [Homo sapiens]	152.2
LOC402066		152.1
SEPW1	Selenoprotein W, 1	151.8
HS.582701	Transcribed locus	151.5
HS.207604	Transcribed locus	150.2

## Sheet: qt RT-PCR
	Ave exp	STDEV	Ave exp	STDEV	Ave exp	STDEV	Ave exp	STDEV	Ave exp	STDEV	Ave exp	STDEV	Ave exp	STDEV
	2004-10-01		Nanog		Sox2		Mash1		Nestin		GFAP		Dmnt3B
hESC	1.00985	0.167419	1.00521	0.122342	1.02893	0.295106	1.01769	0.233935	1.00033	0.0312082	1.11364	0.544281	1	0.12
NPC (passage 5)	0.00346145	0.000366713	0.0372124	0.00233935	5.17732	0.921751	137.849	86.1848	58.3069	4.03393	187.07	22.7275	0.03	0
NPC (passage 45)	0.000441193	0.000194558	0.0156892	0.00520092	4.30517	0.755839	250.477	51.8528	20.3414	2.28199	4989.66	1047.27	0.01	0
		ES/NPC ratio
		passage 5	passage 45
	OCT4	0.00342769	0.000436889
	NANOG	0.0370194	0.0156078
	DNMT3B	0.03	0.01
	SOX2	5.03174	4.18412
	NESTIN	58.2879	20.3348
	MASH1	135.453	246.124
	GFAP	167.982	4480.51
