# Supplementary material for: 5′ isomiR variation is of functional and evolutionary importance
Source: Nucleic Acids Res. 2014 Jul 23;42(14):9424–35. doi: 10.1093/nar/gku656 (PMC4132760; doi:10.1093/nar/gku656)
Supplement: SUPPLEMENTARY DATA [file supp_gku656_nar-02457-a-2013-File013.xls]

## Sheet: ESC
Based on miRBase v11.0
ES1
Mer	Length	Freq	has-mir-	hairpin
TAGCAGCACGTAAATATTGGCG	22	19	16	16-1; 16-2
TAGCAGCACGTAAATATTGGCGT	23	11	16	16-1; 16-2
CAAAGTGCTTACAGTGCAGGTAG	23	39	17	17
CAAAGTGCTTACAGTGCAGGT	21	19	17	17
TAGCTTATCAGACTGATGTTGAC	23	324	21	21
TAGCTTATCAGACTGATGTTGA	22	80	21	21
TAGCTTATCAGACTGATGTTGACA	24	16	21	21
TAGCTTATCAGACTGATGTTGAA	23	10	21	21
TGGCTCAGTTCAGCAGGAACAG	22	11	24	24-1; 24-2
CATTGCACTTGTCTCGGTCTGA	22	98	25	25
AGGCAAGATGCTGGCATAGCTG	22	31	31	31
AGGCAAGATGCTGGCATAGCT	21	27	31	31
AGGCAAGATGCTGGCATAGCTGT	23	19	31	31
CAAAGTGCTGTTCGTGCAGGTAG	23	81	93	93
TACAGTACTGTGATAACTGAAG	22	165	101	101-1; 101-2
GTACAGTACTGTGATAACTGAA	22	80	101	101-1; 101-2
GTACAGTACTGTGATAACTGAAA	23	32	101	101-1; 101-2
TACAGTACTGTGATAACTGAA	21	30	101	101-1; 101-2
TACAGTACTGTGATAACTGAAT	22	29	101	101-1; 101-2
GTACAGTACTGTGATAACTGA	21	23	101	101-1; 101-2
TACAGTACTGTGATAACTGAAA	22	20	101	101-1; 101-2
AGCAGCATTGTACAGGGCTATGA	23	393	103	103a-1; 103a-2
AGCAGCATTGTACAGGGCTAT	21	104	103	103a-1; 103a-2
AGCAGCATTGTACAGGGCTATG	22	26	103	103a-1; 103a-2
AGCAGCATTGTACAGGGCTATGAT	24	11	103	103a-1; 103a-2
AGCAGCATTGTACAGGGCTATCA	23	10	107	107
TAAGGCACGCGGTGAATGCCAA	22	25	124	124-1; 124-2; 124-3
TAAGGCACGCGGTGAATGCC - 124
TCACAGTGAACCGGTCTCTTT	21	12	128	128-1; 128-2
ACCACAGGGTAGAACCACGGAC	22	62	140	140
UACCACAGGGUAGAACCACGG-140
TAACACTGTCTGGTAAAGATGGC	23	25	141	141
UAACACUGUCUGGUAAAGAUGG-141
TCGAGGAGCTCACAGTCTAGT	21	12	151	151
TTTGGCAATGGTAGAACTCACACT	24	432	182	182
TTTGGCAATGGTAGAACTCACACTGG	26	166	182	182
TTTGGCAATGGTAGAACTCACAC	23	148	182	182
TTTGGCAATGGTAGAACTCACACTG	25	95	182	182
TTTGGCAATGGTAGAACTCACACTGGT	27	20	182	182
TTTGGCAATGGTAGAACTCACA	22	13	182	182
TTTGGCAATGGTAGAACTCACACTGGA	27	12	182	182
TTTGGCAATGGTAGAACTCACACTGT	26	11	182	182
ATGGCACTGGTAGAATTCACTG	22	133	183	183
ATGGCACTGGTAGAATTCACT	21	69	183	183
TATGGCACTGGTAGAATTCACT	22	66	183	183
TATGGCACTGGTAGAATTCACTG	23	45	183	183
ATGGCACTGGTAGAATTCACTGT	23	20	183	183
ATGGCACTGGTAGAATTCACTGA	23	11	183	183
TGGAGAGAAAGGCAGTTCCTGA	22	29	185	185
CAACGGAATCCCAAAAGCAGCTG	23	76	191	191
CAACGGAATCCCAAAAGCAGCTGT	24	25	191	191
CAACGGAATCCCAAAAGCAGCT	22	23	191	191
CAACGGAATCCCAAAAGCAGCTGA	24	11	191	191
CTGTGCGTGTGACAGCGGCTGA	22	10	210	210
AGCTACATTGTCTGCTGGGTTTC	23	15	221	221
AGCTACATCTGGCTACTGGGTCT	23	21	222	222
AGCUACAUCUGGCUACUGGGU-222
TCAAGAGCAATAACGAAAAATG	22	65	335	335
TCAAGAGCAATAACGAAAAAT	21	58	335	335
TCAAGAGCAATAACGAAAAATGT	23	33	335	335
TTATAAAGCAATGAGACTGATT	22	381	340	340
TTATAAAGCAATGAGACTGAT	21	72	340	340
TTATAAAGCAATGAGACTGA	20	15	340	340
AATTGCACGGTATCCATCTGTA	22	12	363	363
AATTGCACTTTAGCAATGGTGA	22	34	367	367
AATTGCACTTTAGCAATGGT	20	11	367	367
ACTGGACTTGGAGTCAGAAGGC	22	214	378	378
ACTGGACTTGGAGTCAGAAGGCA	23	86	378	378
ACTGGACTTGGAGTCAGAAGG	21	47	378	378
CTGGACTTGGAGTCAGAAGGC	21	32	378	378
ACTGGACTTGGAGTCAGAAGGCAT	24	21	378	378
ACTGGACTTGGAGTCAGAAG	20	19	378	378
ACTGGACTTGGAGTCAGAAGGCAA	24	12	378	378
CTGGACTTGGAGTCAGAAGGCA	22	11	378	378
TGAGGGGCAGAGAGCGAGACTTT	23	529	423	423
TGAGGGGCAGAGAGCGAGACTTTT	24	85	423	423
TGAGGGGCAGAGAGCGAGACTT	22	38	423	423
TGAGGGGCAGAGAGCGAGACT	21	31	423	423
TGAGGGGCAGAGAGCGAGACTTTA	24	19	423	423
TAGCAGCGGGAACAGTTCTGAAA	23	13	503	503
UAGCAGCGGGAACAGUUCUGCAG-503
CATGCCTTGAGTGTAGGACCGT	22	42	532	532
AAGGAGCTTACAATCTAGCTGGG	23	23	708	708
TGCGGGGCTAGGGCTAACAGCA	22	21	744	744
TGAGACCTCTGGGTTCTGAGCT	22	11	769	769
ATCCCACCGCTGCCACCA	18	10	1260	1260
CTGGAGATATGGAAGAGCTGTGT	23	27	1270	1270-1; 1270-2
GTGGGGGAGAGGCTGT	16	13	1275	1275
GUGGGGGAGAGGCUGUC-1275
GCATGGGTGGTTCAGTGGTAGA	22	11	1308	Removed from mirBASE
TCAAAACTGAGGGGCATTTTCT	22	53	1323	1323
TAAAGTGCTGACAGTGCAGATA	22	38	106b	106b
TAAAGTGCTGACAGTGCAGAT	21	33	106b	106b
CCGCACTGTGGGTACTTGCTGC	22	10	106b*	106b
CAGTGCAATGTTAAAAGGGCAT	22	888	130a	130a
CAGTGCAATGTTAAAAGGGCATA	23	52	130a	130a
CAGTGCAATGTTAAAAGGGCATT	23	20	130a	130a
CAGTGCAATGTTAAAAGGGC	20	14	130a	130a
CAGTGCAATGTTAAAAGGGCA	21	12	130a	130a
CAGTGCAATGATGAAAGGGCAT	22	257	130b	130b
CAGTGCAATGATGAAAGGGCATT	23	26	130b	130b
CAGTGCAATGATGAAAGGGCATA	23	18	130b	130b
CAGTGCAATGATGAAAGGGCA	21	15	130b	130b
TCAGTGCACTACAGAACTTTGT	22	110	148a	148a
TCAGTGCACTACAGAACTTTGTC	23	16	148a	148a
CTAGACTGAAGCTCCTTGAGG	21	290	151-3p	151
CTAGACTGAAGCTCCTTGAGGA	22	162	151-3p	151
CTAGACTGAAGCTCCTTGAGGAA	23	64	151-3p	151
CTAGACTGAAGCTCCTTGAG	20	49	151-3p	151
CTAGACTGAAGCTCCTTGAGGT	22	25	151-3p	151
CTAGACTGAAGCTCCTTGAGGAAA	24	18	151-3p	151
CTAGACTGAAGCTCCTTGAGA	21	13	151-3p	151
AACTGGCCTACAAAGTCCCAGT	22	15	193a	193a
TGTGCAAATCCATGCAAAACTGA	23	10	19b	19b-1; 19b-2
CAAAGTGCTCATAGTGCAGGTAG	23	33	20b	20b
AGAATTGTGGCTGGACATCTGT	22	20	219-2-3p	219-1; 219-2
ACCTGGCATACAATGTAGATTTCTGT	26	72	221*	221
ACCTGGCATACAATGTAGATTTCT	24	17	221*	221
ACCTGGCATACAATGTAGATTTC	23	10	221*	221
ACCUGGCAUACAAUGUAGAUUU-221
AGGCGGAGACTTGGGCAATTGCT	23	23	25*	25
AGGCGGAGACTTGGGCAATTGC	22	10	25*	25
AGGCGGAGACUUGGGCAAUUG-25
TTCAAGTAATCCAGGATAGGCT	22	38	26a	26a-1; 26a-2
CACTAGATTGTGAGCTCCTGGA	22	37	28-3p	28
CACTAGATTGTGAGCTCCTGGAA	23	10	28-3p	28
AAGGAGCTCACAGTCTATTGA	21	13	28-5p	28
AAGGAGCUCACAGUCUAUUGAG-28
TAGCACCATCTGAAATCGGTTA	22	30	29a	29a
TAAGTGCTTCCATGTTTTGGTGA	23	54	302a	302a
TAAGTGCTTCCATGTTTTGGTG	22	18	302a	302a
AAGTGCTTCCATGTTTTGGTGA	22	16	302a	302a
TAAACGTGGATGTACTTGCTTT	22	1113	302a*	302a
TAAACGTGGATGTACTTGCTT	21	491	302a*	302a
CTTAAACGTGGATGTACTTGCTT	23	132	302a*	302a
CTTAAACGTGGATGTACTTGCT	22	109	302a*	302a
ACTTAAACGTGGATGTACTTGCT	23	96	302a*	302a
TAAACGTGGATGTACTTGCTTTGA	24	86	302a*	302a
ACTTAAACGTGGATGTACTTGC	22	80	302a*	302a
TAAACGTGGATGTACTTGCT	20	67	302a*	302a
TAAACGTGGATGTACTTGCTTTG	23	24	302a*	302a
TAAACGTGGATGTACTTGCTTTGAAACT	28	23	302a*	302a
TAAACGTGGATGTACTTGCTTTA	23	22	302a*	302a
TAAACGTGGATGTACTTGCTTTGAAAC	27	20	302a*	302a
TAAACGTGGATGGACTTGCTTT	22	16	302a*	302a
TTAAACGTGGATGTACTTGCTT	22	15	302a*	302a
TAAACGTGGATGTACTTGCTTTGAA	25	12	302a*	302a
TAAGTGCTTCCATGTTTTAGTAG	23	60	302b	302b
TAAGTGCTTCCATGTTTTAGTA	22	26	302b	302b
TAAGTGCTTCCATGTTTTAGT	21	12	302b	302b
TAAGTGCTTCCATGTTTTAGTAGT	24	12	302b	302b
AAGTGCTTCCATGTTTCAGTGGT	23	51	302c	302c
AAGTGCTTCCATGTTTCAGTGG	22	11	302c	302c
UAAGUGCUUCCAUGUUUCAGUGG-302c
TAAGTGCTTCCATGTTTGAGTGT	23	63	302d	302d
AAGTGCTTCCATGTTTGAGTGT	22	12	302d	302d
ACTTTAACATGGAGGCACTTGCT	23	18	302d*	302d
ACTTTAACATGGAGGCACTTGC	22	15	302d*	302d
ACTTTAACATGGAGGCACTTG	21	13	302d*	302d
TGTAAACATCCTCGACTGGAAGC	23	22	30a	30a
TGTAAACATCCTCGACTGGAAGCT	24	22	30a	30a
UGUAAACAUCCUCGACUGGAAG-30a
CTTTCAGTCGGATGTTTGCAGC	22	50	30a*	30a
CTTTCAGTCGGATGTTTGCAGT	22	38	30a*	30a
CTGGGAGAAGGCTGTTTACTCT	22	16	30c-2*	30c-1; 30c-2
TGTAAACATCCCCGACTGGAAGCT	24	22	30d	30d
UGUAAACAUCCCCGACUGGAAG-30d
CTTTCAGTCGGATGTTTACAGT	22	82	30e*	30e
CTTTCAGTCGGATGTTTACAGC	22	55	30e*	30e
CTTTCAGTCGGATGTTTACAG	21	14	30e*	30e
AAAAGCTGGGTTGAGAGGGCGA	22	221	320a	320a
AAAAGCTGGGTTGAGAGGGCGAA	23	62	320a	320a
AAAAGCTGGGTTGAGAGGGCGAT	23	54	320a	320a
AAAAGCTGGGTTGAGAGGGCGT	22	24	320a	320a
AAAAGCTGGGTTGAGAGGGCGAAT	24	10	320a	320a
TTATAATACAACCTGATAAGT	21	24	374a	374a
UUAUAAUACAACCUGAUAAGUG-374a
ATATAATACAACCTGCTAAGTG	22	24	374b	374b
AAAACTGTAATTACTTTTGGAC	22	11	548f	548f-1; 548f-2; 548f-3; 548f-4; 548f-5
AAAAACUGUAAUUACUUUU-548f
AACTAGACTGTGAGCTTCTAGA	22	11	708*	708
CAACUAGACUGUGAGCUUCUAG-708*
TATTGCACTTGTCCCGGCCTGT	22	18	92a	92a-1; 92a-2
TATTGCACTCGTCCCGGCCTCC	22	19	92b	92b
AGGGACGGGACGCGGTGCAGTGTT	24	12	92b*	92b
AGGGACGGGACGCGGTGCAGTGT	23	10	92b*	92b
AGGGACGGGACGCGGUGCAGUG-92b*
CACCCGTAGAACCGACCTTGC	21	25	99b	99b
CACCCGTAGAACCGACCTTGCG	22	22	99b	99b
TGAGGTAGTAGGTTGTATAGTT	22	20	let-7a	let-7a-1; let-7a-2; let-7a-3
				total isomiRs
			302a*	2306
			130a	986
			182	897
			423	702
			151-3p	621
			103	534
			340	468
			378	442
			21	430
			101	379
			320a	371
			183	344
			130b	316
			ath-157a	234
			335	156
			30e	151
			191	135
			148a	126
			302b	110
			221*	99
			25	98
			30a*	88
			302a	88
			93	81
			31	77
			302d	75
			106b	71
			302c	62
			140	62
			17	58
			1323	53
			99b	47
			28-3p	47
			302d*	46
			367	45
			30a	44
			532	42
			26a	38
			25*	33
			20b	33
			29a	30
			16	30
			185	29
			1270	27
			cfa-1840	25
			124	25
			141	25
			374b	24
			374a	24
			708	23
			92b*	22
			30d	22
			744	21
			222	21
			219-2-3p	20
			let-7a	20
			92b	19
			92a	18
			30c-2*	16
			193a	15
			221	15
			28-5p	13
			1275	13
			503	13
			128	12
			363	12
			151-5p	12
			708*	11
			548f	11
			1308	11
			769	11
			24	11
			19b	10
			106b*	10
			1260	10
			210	10
			107	10

## Sheet: NSC
NS1
Mer	Length	Freq	hsa-mir
TGGAAGACTAGTGATTTTGTTGTT	24	112	7
TGGAAGACTAGTGATTTTGTTGT	23	31	7
TCTTTGGTTATCTAGCTGTATGA	23	587	9
CTTTGGTTATCTAGCTGTATGA	22	116	9
TCTTTGGTTATCTAGCTGTATG	22	49	9
TCTTTGGTTATCTAGCTGTATGAA	24	37	9
CTTTGGTTATCTAGCTGTATGAA	23	15	9
TCTTTGGTTATCTAGCTGTAT	21	13	9
TCTTTGGTTATCTAGC	16	13	9
TTTGGTTATCTAGCTGTATGA	21	10	9
TAGCAGCACGTAAATATTGGCG	22	107	16
TAGCAGCACGTAAATATTGGCGT	23	43	16
CAAAGTGCTTACAGTGCAGGTAG	23	41	17
TAGCTTATCAGACTGATGTTGAC	23	2452	21
TAGCTTATCAGACTGATGTTGA	22	462	21
TAGCTTATCAGACTGATGTTGACA	24	112	21
TAGCTTATCAGACTGATGTTGACT	24	49	21
AGCTTATCAGACTGATGTTGAC	22	21	21
TAGCTTATCAGACTGATGTTGAA	23	20	21
TTATCAGACTGATGTTGACTAGC	23	11	21
TGGCTCAGTTCAGCAGGAACAGT	23	187	24
TGGCTCAGTTCAGCAGGAACAG	22	66	24
TGGCTCAGTTCAGCAGGAAC	20	10	24
CATTGCACTTGTCTCGGTCTGA	22	139	25
CAAAGTGCTGTTCGTGCAGGTAG	23	66	93
TGAGGTAGTAAGTTGTATTGTT	22	18	98
AACCCGTAGATCCGAACTTGTG	22	91	100
AACCCGTAGATCCGAACTTGT	21	45	100
AACCCGTAGATCCGAACTTGTGA	23	16	100
AACCCGTAGATCCGAAC	17	10	100
AACCCGTAGATCCGAACTTGTGT	23	10	100
TACAGTACTGTGATAACTGAAG	22	334	101
TACAGTACTGTGATAACTGAAT	22	112	101
GTACAGTACTGTGATAACTGAA	22	102	101
TACAGTACTGTGATAACTGAA	21	63	101
TACAGTACTGTGATAACTGAAA	22	53	101
GTACAGTACTGTGATAACTGAAA	23	25	101
GTACAGTACTGTGATAACTGA	21	22	101
TACAGTACTGTGATAACTGAAGT	23	22	101
TACAGTACTGTGATAACTGAAGA	23	13	101
AGCAGCATTGTACAGGGCTATGA	23	196	103
AGCAGCATTGTACAGGGCTAT	21	178	103
AGCAGCATTGTACAGGGCTATGAT	24	18	103
AGCAGCATTGTACAGGGCTATG	22	17	103
TAAGGCACGCGGTGAATGCCAA	22	23	124
TAAGGCACGCGGTGAATGCC - 124
TCACAGTGAACCGGTCTCTTT	21	40	128
AGCTGGTGTTGTGAATCAGGCCG	23	11	138
ACCACAGGGTAGAACCACGGAC	22	110	140
TACCACAGGGTAGAACCACGGAC	23	24	140
CCACAGGGTAGAACCACGGAC	21	12	140
ACCACAGGGTAGAACCACGGA	21	11	140
UACCACAGGGUAGAACCACGG-140
TGGAGAGAAAGGCAGTTCCTGA	22	54	185
CAAAGAATTCTCCTTTTGGGCTT	23	11	186
CAACGGAATCCCAAAAGCAGCTG	23	49	191
CAACGGAATCCCAAAAGCAGCTGT	24	40	191
CAACGGAATCCCAAAAGCAGCT	22	13	191
CAACGGAATCCCAAAAGCAGCTGA	24	12	191
TAGCAGCACAGAAATATTGGCA	22	17	195
CTGTGCGTGTGACAGCGGCTGA	22	199	210
AGCTACATCTGGCTACTGGGTCT	23	35	222
AGCUACAUCUGGCUACUGGGU-222
TCAAGAGCAATAACGAAAAATG	22	51	335
TCAAGAGCAATAACGAAAAAT	21	25	335
TCAAGAGCAATAACGAAAAATGT	23	25	335
TTATAAAGCAATGAGACTGATT	22	487	340
TTATAAAGCAATGAGACTGAT	21	149	340
TTATAAAGCAATGAGACTGA	20	32	340
ACTGGACTTGGAGTCAGAAGGC	22	114	378
ACTGGACTTGGAGTCAGAAGGCA	23	39	378
ACTGGACTTGGAGTCAGAAGG	21	37	378
CTGGACTTGGAGTCAGAAGGC	21	27	378
ACTGGACTTGGAGTCAGAAGGCAT	24	21	378
CTGGACTTGGAGTCAGAAGGCT	22	13	378
ACTGGACTTGGAGTCAGAAG	20	11	378
TGGTAGACTATGGAACGTAGG	21	21	379
TGAGGGGCAGAGAGCGAGACTTT	23	1512	423
TGAGGGGCAGAGAGCGAGACTTTT	24	328	423
TGAGGGGCAGAGAGCGAGACTT	22	203	423
TGAGGGGCAGAGAGCGAGACT	21	140	423
TGAGGGGCAGAGAGCGAGAC	20	42	423
TGAGGGGCAGAGAGCGAGACTTTA	24	38	423
TGAGGGGCAGAGAGCGAGA	19	31	423
TGAGGGGCAGAGAGCGAGACTTTTT	25	27	423
TGAGGGGCAGAGAGCGAGACTTA	23	16	423
TGAGGGGCAGAGAGCGAGACA	21	13	423
TGAGGGGCAGAGAGCGAGAAA	21	11	423
CATGCCTTGAGTGTAGGACCGT	22	68	532
TGCGGGGCTAGGGCTAACAGCA	22	74	744
TGCGGGGCTAGGGCTAACAGC	21	40	744
TGCGGGGCTAGGGCTAACAGCAA	23	12	744
TGAGACCTCTGGGTTCTGAGCT	22	29	769
CCACGGAAGAGGACG	15	10	941
ATCCCACCGCTGCCACCA	18	18	1260
GTGGGGGAGAGGCTGT	16	12	1275
GUGGGGGAGAGGCUGUC-1275
TAAAGTGCTGACAGTGCAGATA	22	36	106b
TAAAGTGCTGACAGTGCAGAT	21	35	106b
TAAAGTGCTGACAGTGCAGA	20	11	106b
TACCCTGTAGATCCGAATTTGT	22	14	10a
TCCCTGAGACCCTAACTTGTGA	22	246	125b
TCCCTGAGACCCTAACTTGTG	21	17	125b
TCCCTGAGACCCTAAC	16	10	125b
TCAGGTCCCTGTTCGGGCGCCA	22	17	1274b
CAGTGCAATGTTAAAAGGGCAT	22	509	130a
CAGTGCAATGTTAAAAGGGCAC	22	81	130a
CAGTGCAATGTTAAAAGGGCATT	23	35	130a
CAGTGCAATGTTAAAAGGGCA	21	25	130a
CAGTGCAATGTTAAAAGGGCATA	23	18	130a
CAGTGCAATGTTAAAAGGGC	20	13	130a
CAGTGCAATGATGAAAGGGCAT	22	208	130b
CAGTGCAATGATGAAAGGGCATT	23	20	130b
CAGTGCAATGATGAAAGGGCA	21	12	130b
CAGTGCAATGATGAAAGGGCATA	23	10	130b
TATGGCTTTTCATTCCTATGTGA	23	20	135b
TGAGAACTGAATTCCATAGGCTGT	24	57	146b
TGAGAACTGAATTCCATAGGCTGG	24	31	146b
TCAGTGCACTACAGAACTTTGT	22	79	148a
TCAGTGCATCACAGAACTTTGT	22	12	148b
CTAGACTGAAGCTCCTTGAGG	21	294	151-3p
CTAGACTGAAGCTCCTTGAGGA	22	178	151-3p
CTAGACTGAAGCTCCTTGAG	20	58	151-3p
CTAGACTGAAGCTCCTTGAGGT	22	54	151-3p
CTAGACTGAAGCTCCTTGAGGAA	23	43	151-3p
CTAGACTGAAGCTCCTTGAGT	21	25	151-3p
CTAGACTGAAGCTCCTTGAGGAT	23	14	151-3p
CTAGACTGAAGCTCCTTGAGA	21	13	151-3p
TACTAGACTGAAGCTCCTTGAGG	23	13	151-3p
TACTAGACTGAAGCTCCTTGAG	22	12	151-3p
CTAGACTGAAGCTCCTTGA	19	11	151-3p
CTAGACTGAAGCTCCTTGAGGAAA	24	10	151-3p
TCGAGGAGCTCACAGTCTAGT	21	37	151-5p
TCGAGGAGCTCACAGTCTAGTA	22	20	151-5p
TAGCAGCACATAATGGTTTGTG	22	12	15a
TAGCAGCACATAATGGTTTGT	21	12	15a
AACATTCAACGCTGTCGGTGAGTTT	25	104	181a
AACATTCAACGCTGTCGGTGAGTT	24	32	181a
AACATTCAACGCTGTCGGTGAGT	23	17	181a
AACATTCATTGCTGTCGGTGGGTT	24	10	181b
TGTGCAAATCCATGCAAAACTGA	23	11	19b
TAAAGTGCTTATAGTGCAGGTAG	23	10	20a
ACCTGGCATACAATGTAGATTTCTGT	26	93	221*
ACCTGGCATACAATGTAGATTTCT	24	22	221*
ACCTGGCATACAATGTAGATTTCTG	25	14	221*
ACCUGGCAUACAAUGUAGAUUU
ATCACATTGCCAGGGATTTCCA	22	21	23a
ATCACATTGCCAGGGATTTCC	21	13	23a
ATCACATTGCCAGGGATTTCCAA	23	12	23a
ATCACATTGCCAGGGATTACCACT	24	13	23b
AGGCGGAGACTTGGGCAATTGCT	23	14	25*
AGGCGGAGACTTGGGCAATTGC	22	10	25*
AGGCGGAGACUUGGGCAAUUG-25
TTCAAGTAATCCAGGATAGGCT	22	289	26a
TTCAAGTAATCCAGGATAGGCTAT	24	29	26a
TTCAAGTAATCCAGGATAGGCTA	23	26	26a
TTCAAGTAATCCAGGATAGGCTT	23	23	26a
TTCAAGTAATCCAGGATAGGC	21	14	26a
TTCAAGTAATTCAGGATAGGTT	22	28	26b
TTCACAGTGGCTAAGTTCCG	20	25	27a
TTCACAGTGGCTAAGTTCCGC	21	13	27a
TTCACAGTGGCTAAGTTCTGC	21	110	27b
TTCACAGTGGCTAAGTTCTG	20	20	27b
TTCACAGTGGCTAAGTTCTGCA	22	10	27b
CACTAGATTGTGAGCTCCTGGA	22	39	28-3p
CACTAGATTGTGAGCTCCTGGAA	23	13	28-3p
TAGCACCATCTGAAATCGGTTA	22	511	29a
TAGCACCATCTGAAATCGGTT	21	24	29a
TAGCACCATCTGAAATCGGTTAT	23	11	29a
TAGCACCATTTGAAATCGGTTA	22	15	29c
TGTAAACATCCTCGACTGGAAGCT	24	71	30a
TGTAAACATCCTCGACTGGAAGC	23	39	30a
UGUAAACAUCCUCGACUGGAAG-30a
CTTTCAGTCGGATGTTTGCAGC	22	83	30a*
CTTTCAGTCGGATGTTTGCAGT	22	23	30a*
TTTCAGTCGGATGTTTGCAGC	21	13	30a*
CTGGGAGAAGGCTGTTTACTCT	22	14	30c-2*
TGTAAACATCCCCGACTGGAAGCT	24	140	30d
TGTAAACATCCCCGACTGGAAGC	23	36	30d
TGTAAACATCCCCGACTGGAAGCTT	25	11	30d
TGTAAACATCCCCGACTGGAAG	22	10	30d
CTTTCAGTCGGATGTTTACAGC	22	117	30e
CTTTCAGTCGGATGTTTACAGT	22	84	30e
CTTTCAGTCGGATGTTTACAG	21	14	30e
AAAAGCTGGGTTGAGAGGGCGA	22	190	320a
AAAAGCTGGGTTGAGAGGGCGAT	23	89	320a
AAAAGCTGGGTTGAGAGGGCGAA	23	63	320a
AAAAGCTGGGTTGAGAGGGCGAAT	24	20	320a
AAAAGCTGGGTTGAGAGGGCGT	22	18	320a
AAAGCTGGGTTGAGAGGGCGA	21	13	320a
TTATAATACAACCTGATAAGT	21	35	374a
UUAUAAUACAACCUGAUAAGUG-374a
ATATAATACAACCTGCTAAGTG	22	31	374b
TTTTGCAATATGTTCCTGAAT	21	12	450b
TGTGACAGATTGATAACTGAAA	22	16	542-3p
ATAAAGCTAGATAACCGAAAGT	22	643	9*
TAAAGCTAGATAACCGAAAGTA	22	216	9*
ATAAAGCTAGATAACCGAAAGTA	23	145	9*
TAAAGCTAGATAACCGAAAGT	21	71	9*
TAAAGCTAGATAACCGAAAGTAT	23	66	9*
TAAAGCTAGATAACCGAAAGTAA	23	53	9*
ATAAAGCTAGATAACCGAAAGTAT	24	28	9*
ATAAAGCTAGATAACCGAAAG	21	19	9*
ATAAAGCTAGATAACCGAAAGTAA	24	14	9*
ATAAAGCTAGATAACCGAAA	20	10	9*
TATTGCACTTGTCCCGGCCTGT	22	34	92a
TATTGCACTCGTCCCGGCCTCC	22	530	92b
TATTGCACTCGTCCCGGCCTC	21	96	92b
TATTGCACTCGTCCCGGCCTCCT	23	35	92b
TATTGCACTCGTCCCGGCCT	20	29	92b
TATTGCACTCGTCCCGGCCTCA	22	28	92b
TATTGCACTCGTCCCGGCCTCT	22	23	92b
TATTGCACTCGTCCCGGCCTCCAT	24	22	92b
TATTGCACTCGTCCCGGCCTCCTAT	25	22	92b
TATTGCACTCGTCCCGGCCTCCA	23	17	92b
TATTGCACTCGTCCCGGCCTCCATC	25	17	92b
TATTGCACTCGTCCCGGCC	19	12	92b
AGGGACGGGACGCGGTGCAGTGT	23	77	92b*
AGGGACGGGACGCGGTGCAGTGTT	24	60	92b*
AGGGACGGGACGCGGTGCAGT	21	18	92b*
AGGGACGGGACGCGGTGCAGTGTTT	25	18	92b*
AGGGACGGGACGCGGUGCAGUG-92b*
AACCCGTAGATCCGATCTTGTG	22	30	99a
AACCCGTAGATCCGATCTTGT	21	14	99a
CACCCGTAGAACCGACCTTGC	21	63	99b
CACCCGTAGAACCGACCTTGCG	22	54	99b
TGAGGTAGTAGGTTGTATAGTT	22	2798	let-7a
TGAGGTAGTAGGTTGTATAGT	21	525	let-7a
TGAGGTAGTAGGTTGTATAGTTA	23	146	let-7a
TGAGGTAGTAGGTTGTATAGTTT	23	100	let-7a
TGAGGTAGTAGGTTGTATAG	20	29	let-7a
TGAGGTAGTAGGTTGTATAGTTAA	24	12	let-7a
TGAGGTAGTAGGTTGTAT	18	11	let-7a
TGAGGTAGTAGGGTGTATAGTT	22	10	let-7a
TGAGGTAGTAGGTTGTGTGGTT	22	253	let-7b
TGAGGTAGTAGGTTGTGTGGT	21	50	let-7b
TGAGGTAGTAGGTTGTGTGGTTT	23	38	let-7b
TGAGGTAGTAGGTTGTGTGGTTA	23	24	let-7b
TGAGGTAGTAGGTTGTATGGTT	22	399	let-7c
TGAGGTAGTAGGTTGTATGGTTA	23	35	let-7c
TGAGGTAGTAGGTTGTATGGT	21	23	let-7c
TGAGGTAGTAGGTTGTATGGTTT	23	18	let-7c
AGAGGTAGTAGGTTGCATAGTT	22	156	let-7d
AGAGGTAGTAGGTTGCATAGTTT	23	15	let-7d
AGAGGTAGTAGGTTGCATAGT	21	12	let-7d
TGAGGTAGGAGGTTGTATAGTT	22	198	let-7e
TGAGGTAGGAGGTTGTATAGT	21	44	let-7e
TGAGGTAGGAGGTTGTATAGTTT	23	38	let-7e
TGAGGTAGGAGGTTGTATAGTTA	23	31	let-7e
TGAGGTAGTAGATTGTATAGTT	22	3135	let-7f
TGAGGTAGTAGATTGTATAGT	21	649	let-7f
TGAGGTAGTAGATTGTATAGTTA	23	261	let-7f
TGAGGTAGTAGATTGTATAGTTT	23	150	let-7f
TGAGGTAGTAGATTGTATAG	20	37	let-7f
TGAGGTAGTAGATTGTAT	18	19	let-7f
TGAGGTAGTAGATTGTATAGTTATC	25	17	let-7f
TGAGGTAGTAGATTGTATA	19	17	let-7f
TGAGGTAGTAGATTGTATAGTTC	23	12	let-7f
TGAGGTAGTAGATTGTATAGTTG	23	11	let-7f
TGAGGTAGTAGTTTGTACAGTT	22	146	let-7g
TGAGGTAGTAGTTTGTACAGT	21	40	let-7g
TGAGGTAGTAGTTTGTGCTGTT	22	95	let-7i
TGAGGTAGTAGTTTGTGCTGT	21	16	let-7i
TGAGGTAGTAGTTTGTGCTGTTT	23	16	let-7i
TGAGGTAGTAGTTTGTGCTGTTA	23	10	let-7i
		total isomiRs
	let-7f	4308
	21	3127
	let-7a	3631
	423	2361
	9*	1265
	9	840
	92b	831
	101	746
	151-3p	725
	130a	681
	340	668
	29a	546
	let-7a	525
	let-7c	475
	ath-157a	413
	103	409
	320a	393
	26a	381
	let-7b	365
	let-7e	311
	125b	273
	24	263
	378	262
	130b	250
	30e	215
	210	199
	30d	197
	let-7g	186
	let-7d	183
	92b*	173
	100	172
	140	157
	181a	153
	16	150
	7	143
	27b	140
	25	139
	let-7i	137
	221*	129
	744	126
	30a*	119
	99b	117
	191	114
	30a	110
	335	101
	146b	88
	106b	82
	148a	79
	532	68
	93	66
	151-5p	57
	185	54
	28-3p	52
	23a	46
	99a	44
	17	41
	128	40
	27a	38
	374a	35
	222	35
	92a	34
	374b	31
	769	29
	26b	28
	25*	24
	15a	24
	124	23
	379	21
	135b	20
	1260	18
	98	18
	1274b	17
	195	17
	542-3p	16
	29c	15
	30c-2*	14
	10a	14
	cfa-1839	13
	23b	13
	450b	12
	148b	12
	1275	12
	19b	11
	138	11
	186	11
	20a	10
	181b	10
	941	10

## Sheet: MSC
			MSC
	length	freq
let-7a		1222	TGAGGTAGTAGGTTGTATAGTT
		712	TGAGGTAGTAGGTTGTATAGT
		55	TGAGGTAGTAGGTTGTATAG
		37	TGAGGTAGTAGGTTGTATAGTTT
		15	TGAGGTAGTAGGTTGTATA
		4	GTGAGGTAGTAGGTTGTATAGT
		3	TGAGGTAGTAGGTTGTATAGTTTT
		2	ATGAGGTAGTAGGTTGTATAGTT
		1	TTGAGGTAGTAGGTTGTATAGT
		1	TTGAGGTAGTAGGTTGTATAGTT
let-7b		90	TGAGGTAGTAGGTTGTGTGGTT
		58	TGAGGTAGTAGGTTGTGTGGT
		41	TGAGGTAGTAGGTTGTGTGGTTT
		15	TGAGGTAGTAGGTTGTGTGG
		3	TGAGGTAGTAGGTTGTGTG
		3	TGAGGTAGTAGGTTGTGT
		1	GAGGTAGTAGGTTGTGTGGTT
let-7c		12	TGAGGTAGTAGGTTGTATGGTT
		1	TGAGGTAGTAGGTTGTATGGT
let-7d		1072	AGAGGTAGTAGGTTGCATAGTT
		99	AGAGGTAGTAGGTTGCATAGT
		72	AGAGGTAGTAGGTTGCATAGTTT
		34	GAGGTAGTAGGTTGCATAGTT
		30	AGAGGTAGTAGGTTGCATAG
		5	GAGGTAGTAGGTTGCATAGT
		3	AAGAGGTAGTAGGTTGCATAGTT
		3	AGAGGTAGTAGG
		2	AGAGGTAGTAGGTTGCATAGTTTT
		1	AAGAGGTAGTAGGTTGCATAG
		1	AGAGGTAGTAGGTTGCATA
		1	GAGGTAGTAGGTTGCATAGTTT
let-7d*		1	TATACGACCTGCTGCCTTTCT
let-7f		131	TGAGGTAGTAGATTGTATAGTT
		101	TGAGGTAGTAGATTGTATAGT
		19	TGAGGTAGTAGA
		14	TGAGGTAGTAGATTGTATAG
		10	TGAGGTAGTAGATTGTATA
		4	ATGAGGTAGTAGATTGTATAGT
		2	TGAGGTAGTAGATTGTATAGTTT
		2	ATGAGGTAGTAGATTGTATAGTT
		2	TGAGGTAGTAGATTGTAT
		1	TGAGGTAGTAGAT
		1	TGAGGTAGTAGATT
let-7g		91	TGAGGTAGTAGTTTGTACAGTT
		65	TGAGGTAGTAGTTTGTACAGT
		8	TGAGGTAGTAGTTTGTACAG
		4	TGAGGTAGTAGTTTGTAC
		3	TGAGGTAGTAGTTTGTACAGTTT
let-7i		26	TGAGGTAGTAGTTTGTGCTGTT
		7	TGAGGTAGTAGTTTGTGCTGT
		5	TGAGGTAGTAGTTTGTGC
		2	TGAGGTAGTAGTTTGTGCT
let-7i*		1	CTGCGCAAGCTACTGCCTTGCT
miR-100		36	AACCCGTAGATCCGAACTTGTG
		15	AACCCGTAGATCCGAACTTGT
		3	AACCCGTAGATCCGAACTT
		2	ACCCGTAGATCCGAACTTGTG
		2	AACCCGTAGATCCGAACTTG
		1	AAACCCGTAGATCCGAACTTGTG
		1	AAACCCGTAGATCCGAACT
		1	AACCCGTAGATCCGAACT
miR-101		2	TACAGTACTGTGATAACTGAA
		1	GTACAGTACTGTGATAACTGAA
		1	TACAGTACTGTGATAACTGA
miR-103		24	AGCAGCATTGTACAGGGCTATGA
		3	AGCAGCATTGTACAGGGCTATG
		3	AGCAGCATTGTACAGGGCTATGAA
		1	GCAGCATTGTACAGGGCTATGA
miR-106b		8	TAAAGTGCTGACAGTGCAGAT
		4	TAAAGTGCTGACAGTGCAGA
		4	TAAAGTGCTGACAGTGCAGATA
		1	TAAAGTGCTGACAGTGCAG
		1	TAAAGTGCTGACAGTGCAGATAGT
miR-107		3	AGCAGCATTGTACAGGGCT
		2	AGCAGCATTGTACAGGGC
		1	AGCAGCATTGTACAGGGCTAT
		1	AGCAGCATTGTACAGGGCTA
miR-10a		13	TACCCTGTAGATCCGAATTTGT
		8	ACCCTGTAGATCCGAATTTGTG
		4	ACCCTGTAGATCCGAATTTGT
		3	TACCCTGTAGATCCGAAT
		3	TACCCTGTAGATCCGAATTTGTG
		1	ACCCTGTAGATCCGAATTTG
		1	ACCCTGTAGATCCGAATT
		1	TACCCTGTAGATCCGAATT
		1	CCCTGTAGATCCGAATTTGTG
miR-10a*		2	CAAATTCGTATCTAGGGGAAT
miR-125a-5p		3	TCCCTGAGACCCTTTAACCTGTGA
miR-125a-3p		2	ACAGGTGAGGTTCTTGGGAGC
		1	ACAGGTGAGGTTCTTGGGAGCC
miR-125b-1*		7	ACGGGTTAGGCTCTTGGGAGCT
		3	ACGGGTTAGGCTCTTGGGAGC
		2	ACGGGTTAGGCTCTTGGGAG
miR-125b		78	TCCCTGAGACCCTAACTTGTGA
		7	TCCCTGAGACCCTAACTTGTG
		6	TCCCTGAGACCCTAACTTGT
		2	TCCCTGAGACCCTAACTTGTGAT
		2	TCCCTGAGACCCTAAC
		1	CCCTGAGACCCTAACTTGTGAT
		1	TCCCTGAGACCCTAACTTG
miR-127-3p		6	TCGGATCCGTCTGAGCTTGGCT
		3	TCGGATCCGTCTGAGCTTGGC
		1	CGGATCCGTCTGAGCTTGGCT
miR-130a		116	CAGTGCAATGTTAAAAGGGCAT
		13	CAGTGCAATGTTAAAAGGGCA
		10	CAGTGCAATGTTAAAAGGGCATT
		9	CAGTGCAATGTTAAAAGGGC
		1	CAGTGCAATGTTAAAAG
		1	CAGTGCAATGTTAAAAGGG
		1	CAGTGCAATGTTAAAA
miR-130b		79	CAGTGCAATGATGAAAGGGCAT
		7	CAGTGCAATGATGAAAGGGC
		5	CAGTGCAATGATGAAAGGGCA
		1	CAGTGCAATGATGAAAGGG
		1	AGTGCAATGATGAAAGGGCAT
miR-132		14	TAACAGTCTACAGCCATGGTCG
		1	GTAACAGTCTACAGCCATGGTC
		1	TAACAGTCTACAGCCATGGT
miR-134		2	TGTGACTGGTTGACCAGAGGGG
		1	TGTGACTGGTTGACCAGAGGG
miR-138		1	AGCTGGTGTTGTGAATCAGGCCG
		1	AGCTGGTGTTGTGAATCAGGCCGTT
miR-140-3p		3	TACCACAGGGTAGAACCACGGA
		2	TACCACAGGGTAGAACCACGGAC
		2	ACCACAGGGTAGAACCACGGAC
		1	ACCACAGGGTAGAACCACGGA
		1	TACCACAGGGTAGAACCACGGACA
miR-140-5p		3	CAGTGGTTTTACCCTATGGTAG
miR-143		68	TGAGATGAAGCACTGTAGCTC
		14	TGAGATGAAGCACTGTAGCT
		12	TGAGATGAAGCACTGTAGC
		2	TGAGATGAAGC
miR-145		28	GTCCAGTTTTCCCAGGAATCCC
		24	GTCCAGTTTTCCCAGGAATCCCT
		20	GTCCAGTTTTCCCAGGAAT
		13	GTCCAGTTTTCCCAGGAA
		12	GTCCAGTTTTCCCAGGAATCCCTT
		5	GTCCAGTTTTCCCAGGAATCC
		4	GTCCAGTTTTCCCAGGAATC
		3	GTCCAGTTTTCCC
		2	GTCCAGTTTTCCCAGGA
		1	GTCCAGTTTTCCCAGG
		1	GTCCAGTTTTCCCAGGAATCCCTTA
miR-146a		7	TGAGAACTGAATTCCATGGGTT
		1	TGAGAACTGAATTCCATGGGTTG
miR-151-3p		18	CTAGACTGAAGCTCCTTGAGGA
		6	CTAGACTGAAGCTCCTTGAGG
		1	TACTAGACTGAAGCTCCTTGAG
miR-151-5p		1304	TCGAGGAGCTCACAGTCTAGT
		1135	TCGAGGAGCTCACAGTCTAGTA
		91	TCGAGGAGCTCACAGTCTAG
		79	TCGAGGAGCTCACAGTCTAGTAT
		25	CTCGAGGAGCTCACAGTCTAGT
		19	CTCGAGGAGCTCACAGTCTAGTA
		12	TCGAGGAGCTCACAGTCTAGTATG
		6	CTCGAGGAGCTCACAGTCTAGTAT
		3	TCGAGGAGCTCACAGTCT
		3	TCGAGGAGCTCACAGTCTA
		2	TCGAGGAGCTCACAGT
		2	TCGAGGAGCTCACAG
		1	CTCGAGGAGCTCACAGTCTAG
		1	CTCGAGGAGCTCACAGTCT
		1	CGAGGAGCTCACAGTCTAGTATGT
		1	CGAGGAGCTCACAGTCTAGTATG
		1	CGAGGAGCTCACAGTCTAGTAT
miR-152	hsa-mir-152	21	TCAGTGCATGACAGAACTTGG
		8	TCAGTGCATGACAGAACTTGGG
		1	TCAGTGCATGAC
		1	CAGTGCATGACAGAACTTGGG
miR-154*		1	AATCATACACGGTTGACCTAT
miR-154		1	TAGGTTATCCGTGTTGCCTTCG
miR-155		1	TTAATGCTAATCGTGATAGGGGTTT
		1	TTAATGCTAATCGTGATAGGGGTT
		1	TTAATGCTAATCGTGATAGGGGT
miR-15a		24	TAGCAGCACATAATGGTTTGTG
		4	TAGCAGCACATAATGGTTTGT
miR-15b		101	TAGCAGCACATCATGGTTTACA
		31	TAGCAGCACATCATGGTTTAC
		4	TAGCAGCACATCATGGTTTACAT
		2	TAGCAGCACATCATGGTT
		2	TAGCAGCACATCATGGTTTA
		1	TAGCAGCACATCATGGT
miR-16-2*		4	ACCAATATTACTGTGCTGCTTTA
		2	CCAATATTACTGTGCTGCTTTA
		1	ACCAATATTACTGTGCTGCTTT
		1	CCAATATTACTGTGCTGCTTT
		1	ACCAATATTACTGTGCTG
miR-16		47	TAGCAGCACGTAAATATTGGCG
		32	TAGCAGCACGTAAATATTGGCGT
		25	TAGCAGCACGTAAATATTGGC
		3	TAGCAGCACGT
		1	TAGCAGCACGTAAATATTG
		1	TAGCAGCACGTAAATATT
		1	TAGCAGCACGTAAA
		1	TAGCAGCACGTA
		1	AGCAGCACGTAAATATTGGCGT
miR-17		111	CAAAGTGCTTACAGTGCAGGTAG
		8	CAAAGTGCTTACAGTGCAGGTA
		3	CAAAGTGCTTACAGTGCAGGTAGT
		3	TCAAAGTGCTTACAGTGCAGGT
		1	CAAAGTGCTTACAGTGCAGGT
		1	TCAAAGTGCTTACAGTGCAGGTA
miR-181a		1	AACATTCAACGCTGTCGGTGAGT
		1	AACATTCAACGCTGTCGGTGAGTTT
		1	AACATTCAACGCTGTCGGTGAG
miR-181b		6	AACATTCATTGCTGTCGGTGGGTT
		3	AACATTCATTGCTGTCGGTGGGT
		2	AACATTCATTGCTGTCGGTGGG
		1	AACATTCATTGCTGTCGGTGGGTTT
miR-186	hsa-mir-186	3	CAAAGAATTCTCCTTTTGGGC
		1	CAAAGAATTCTCCTTTTGGGCTT
miR-186*		1	GCCCAAAGGTGAATTTTTTGGG
miR-18a		11	TAAGGTGCATCTAGTGCAGATAG
		4	TAAGGTGCATCTAGTGCAGAT
miR-191	hsa-mir-191	275	CAACGGAATCCCAAAAGCAGCTG
		117	CAACGGAATCCCAAAAGCAGCT
		115	CAACGGAATCCCAAAAGCAGCTGT
		95	CAACGGAATCCCAAAAGCAGC
		17	CAACGGAATCCCAAAAGCAG
		11	AACGGAATCCCAAAAGCAGCTG
		3	CAACGGAATCCCAAAAGC
		1	CAACGGAATCCCAAAAGCA
		1	AACGGAATCCCAAAAGCAGC
		1	CAACGGAATCC
		1	AACGGAATCCCAAAAGCAGCTGT
miR-193a-5p	hsa-mir-193a	2	TGGGTCTTTGCGGGCGAGATGA
miR-193a-3p	hsa-mir-193a	98	AACTGGCCTACAAAGTCCCAGT
		4	AACTGGCCTACAAAGTCCCAG
		3	AACTGGCCTACAAAGTCCCAGTT
		1	CAACTGGCCTACAAAGTCCCAGT
		1	ACTGGCCTACAAAGTCCCAGT
miR-194	hsa-mir-194-1, hsa-mir-194-2	2	TGTAACAGCAACTCCATGTGGAA
		1	TGTAACAGCAACTCCATGTGGA
miR-199a-5p	hsa-mir-199a-1, hsa-mir-199a-2	10	CCCAGTGTTCAGACTACCTGTTC
		2	CCCAGTGTTCAGACTACCTGTT
		1	CCCAGTGTTCAGAC
miR-199b-5p	hsa-mir-199b	3	CCCAGTGTTTAGACTATCTGTTC
miR-199b-3p	hsa-mir-199b	11	ACAGTAGTCTGCACATTGGTTA
		3	ACAGTAGTCTGCACATTGGTT
		2	TACAGTAGTCTGCACATTGGTT
		2	TACAGTAGTCTGCACATTGGT
		1	CAGTAGTCTGCACATTGGTTA
		1	CAGTAGTCTGCACATTG
		1	CAGTAGTCTGCACATTGGT
miR-19b	hsa-mir-19b-1, hsa-mir-19b-2	14	TGTGCAAATCCATGCAAAACTGA
		1	TGTGCAAATCCATGCAAAACTG
		1	GTGCAAATCCATGCAAAACTGA
miR-20a	hsa-mir-20a	2	TAAAGTGCTTATAGTGCAGGTAG
		1	TAAAGTGCTTATAGTGCAGG
miR-20a*	hsa-mir-20a	1	ACTGCATTATGAGCACTTAAAGT
miR-21	hsa-mir-21	496	TAGCTTATCAGACTGATGTTGAC
		337	TAGCTTATCAGACTGATGTTGA
		22	TAGCTTATCAGACTGATGTTG
		9	TAGCTTATCAGACTGATGT
		7	TAGCTTATCAGACTGATGTTGACT
		4	TAGCTTATCAGACTGATGTT
		1	TAGCTTATCAGAC
		1	TAGCTTATCAGA
		1	AGCTTATCAGACTGATGTTGA
		1	TAGCTTATCAGACTGATG
		1	TAGCTTATCAGACTGA
miR-21*	hsa-mir-21	3	CAACACCAGTCGATGGGCTGTC
miR-214	hsa-mir-214	13	ACAGCAGGCACAGACAGGCAGT
		8	ACAGCAGGCACAGACAGGCAG
		3	TACAGCAGGCACAGACAGGCAG
		3	TACAGCAGGCACAGACAGGCAGT
		1	TACAGCAGGCACAGACAGGC
		1	ACAGCAGGCACAGACAGGCA
		1	CAGCAGGCACAGACAGGCAG
		1	TACAGCAGGCACAGACAGGCA
miR-22*		4	AGTTCTTCAGTGGCAAGCTTTA
		2	AGTTCTTCAGTGGCAAGCTTT
miR-22		400	AAGCTGCCAGTTGAAGAACTGT
		16	AAGCTGCCAGTTGAAGAACTG
		5	AGCTGCCAGTTGAAGAACTGT
		3	AAGCTGCCAGTTGAAGAACT
		2	AAGCTGCCAGTTGAAGAAC
		1	AAGCTGCCAGTTGAAGAA
		1	AAAGCTGCCAGTTGAAGAACTGT
		1	AAGCTGCCAGTTGAAGAACTGTT
miR-221*		1	ACCTGGCATACAATGTAGATTT
miR-221		16	AGCTACATTGTCTGCTGGGTTTC
		6	AGCTACATTGTCTGCTGGGT
		6	AGCTACATTGTCTGCTGGGTTT
		2	AGCTACATTGTCTGCTGGGTTTCA
		1	GCTACATTGTCTGCTGGGTTT
		1	GCTACATTGTCTGCTGGGT
		1	AGCTACATTGTCTGCTGG
		1	GCTACATTGTCTGCTGGGTTTC
		1	AGCTACATTGTCTGCTGGGTT
		1	AGCTACATTGTCTGCTG
miR-222		18	AGCTACATCTGGCTACTGGGTCTC
		11	AGCTACATCTGGCTACTGGGTCT
		5	AGCTACATCTGGCTACTGGGT
		5	AGCTACATCTGGCTACTGGGTC
		3	GCTACATCTGGCTACTGGGTCTC
		3	AGCTACATCTGGCTACTGGGTCTCT
		1	CTACATCTGGCTACTGGGTCT
		1	TACATCTGGCTACTGGGTCTC
		1	AGCTACATCTGGCTACTGGG
		1	AGCTACATCTGGCTACTGG
		1	GCTACATCTGGCTACTGGGTCTCT
miR-222*		1	GGCTCAGTAGCCAGTGTAGATCC
miR-23a		712	ATCACATTGCCAGGGATTTCCA
		601	ATCACATTGCCAGGGATTTCC
		278	ATCACATTGCCAGGGATTTCCAA
		105	TCACATTGCCAGGGATTTCCAAC
		88	ATCACATTGCCAGGGATTTC
		64	TCACATTGCCAGGGATTTCCA
		33	TCACATTGCCAGGGATTTCC
		31	ATCACATTGCCAGGGATTTCCAAC
		28	TCACATTGCCAGGGATTTCCAA
		12	TCACATTGCCAGGGATTTC
		7	ATCACATTGCCAGGGATTT
		6	AATCACATTGCCAGGGATTTCCA
		1	CAAATCACATTGCCAGGGATTTC
		1	CACATTGCCAGGGATTTCCAA
miR-23b		50	ATCACATTGCCAGGGATTACCAC
		10	TCACATTGCCAGGGATTACCAC
		6	ATCACATTGCCAGGGATTACCA
		4	ATCACATTGCCAGGGATTACC
		3	ATCACATTGCCAGGGATTAC
		1	AATCACATTGCCAGGGATTACCAC
		1	TCACATTGCCAGGGATTAC
miR-23b*		1	TGGGTTCCTGGCATGCTGATTT
miR-24	hsa-mir-24-1, hsa-mir-24-2	86	TGGCTCAGTTCAGCAGGAACAG
		24	TGGCTCAGTTCAGCAGGAAC
		5	TGGCTCAGTTCAGCAGGAACA
		2	TGGCTCAGTTCAGCAGGA
		1	TGGCTCAGTTCAGCAGGAA
miR-25	hsa-mir-25	2	CATTGCACTTGTCTCGGTCTGA
		1	CATTGCACTTGTC
miR-26a	hsa-mir-26a-2	619	TTCAAGTAATCCAGGATAGGCT
	hsa-mir-26a-1, hsa-mir-26a-2	94	TTCAAGTAATCCAGGATAGGC
	1,2	14	TTCAAGTAATCCAGGATAGG
	1,2	5	TTCAAGTAATCCAGGATAG
	1,2	3	TTCAAGTAATCCAGGATA
	1,2	2	TCAAGTAATCCAGGATAGGCT
	1,2	1	ATTCAAGTAATCCAGGATAGGCT
	1,2	1	TTCAAGTAATCCAGGAT
	1,2	1	TTCAAGTAATCCAGGA
miR-26b	hsa-mir-26b	3	TTCAAGTAATTCAGGATAGGTT
		2	TTCAAGTAATTCAGGATAG
		1	TTCAAGTAATTCAGGATAGG
miR-27a	hsa-mir-27a	28	TTCACAGTGGCTAAGTTCCGC
		2	TTCACAGTGGCTAAGTTCCG
miR-27b	hsa-mir-27b	2	TTCACAGTGGCTAAGTTCTG
		1	TTCACAGTGGCTAAGTTCTGC
miR-27b*	hsa-mir-27b	1	AGAGCTTAGCTGATTGGTGAACA
miR-28-5p	hsa-mir-28	19	AAGGAGCTCACAGTCTATTGAG
		18	AAGGAGCTCACAGTCTATTGA
		2	AAGGAGCTCACAGTCTATTG
		1	CAAGGAGCTCACAGTCTATTGA
		1	AGGAGCTCACAGTCTATTGAG
miR-28-3p	hsa-mir-28	28	CACTAGATTGTGAGCTCCTGGA
		2	CTAGATTGTGAGCTCCTGGAG
		2	CACTAGATTGTGAGCTCCTGG
miR-299-3p	hsa-mir-299	2	TATGTGGGATGGTAAACCGCT
		1	TATGTGGGATGGTAAACCGCTT
miR-29a*	hsa-mir-29a	3	ACTGATTTCTTTTGGTGTTCAG
		1	ACTGATTTCTTTTGGTGTTCAGA
miR-29a	hsa-mir-29a	116	TAGCACCATCTGAAATCGGTTA
		24	TAGCACCATCTGAAATCGGTT
		18	TAGCACCATCTGAAATCGGT
		6	TAGCACCATCTGAAATCGG
		5	TAGCACCATCTGAA
		3	TAGCACCATCTGAAATCGGTTAT
		3	CTAGCACCATCTGAAATCGGTTA
		2	CTAGCACCATCTGAAATCGGTT
		1	TAGCACCATCTGAAA
		1	TAGCACCATCTGAAATCG
miR-29b	hsa-mir-29b-2	18	TAGCACCATTTGAAATCAGTGTT
	hsa-mir-29b-1, hsa-mir-29b-2	5	TAGCACCATTTGAAATCAGTGT
	1,2	4	TAGCACCATTTGAAATCAGT
	1,2	3	TAGCACCATTTGAAATCAGTGTTT
	1,2	1	TAGCACCATTTGAAATCAGTG
	1,2	1	TAGCACCATTTGAAATCAG
miR-30a*	hsa-mir-30a	16	CTTTCAGTCGGATGTTTGCAGC
		3	CTTTCAGTCGGATGTTTGCAG
		1	CTTTCAGTCGGATGTTTGCAGCT
miR-30a	hsa-mir-30a	22	TGTAAACATCCTCGACTGGAAGC
		4	TGTAAACATCCTCGACTGGAAGCT
		1	TGTAAACATCCTCGACTGGAA
miR-30b	hsa-mir-30b	1	TGTAAACATCCTACACTCAGC
miR-30b*	hsa-mir-30b	1	CTGGGAGGTGGATGTTTACTTC
		1	CTGGGAGGTGGATGTTTAC
miR-30c	hsa-mir-30c-1, hsa-mir-30c-2	7	TGTAAACATCCTACACTCTCAGC
		2	TGTAAACATCCTACACTCTCAGCT
miR-30d	hsa-mir-30d	9	TGTAAACATCCCCGACTGGAAG
		9	TGTAAACATCCCCGACTGGAAGCT
		6	TGTAAACATCCCCGACTGGAAGC
miR-30e	hsa-mir-30e	3	TGTAAACATCCTTGACTGGAAGCT
		2	TGTAAACATCCTTGACTGGAAGC
miR-30e*	hsa-mir-30e	4	CTTTCAGTCGGATGTTTACAG
		3	CTTTCAGTCGGATGTTTACA
		1	CTTTCAGTCGGATGTTTACAGC
miR-31	hsa-mir-31	30	AGGCAAGATGCTGGCATAGCTGT
		29	AGGCAAGATGCTGGCATAGCTG
		19	AGGCAAGATGCTGGCATAGCT
		5	AGGCAAGATGCTGGCATAGC
		3	GGCAAGATGCTGGCATAGCTG
		1	GGCAAGATGCTGGCATAGC
		1	GGCAAGATGCTGGCATAGCT
		1	GGCAAGATGCTGGC
miR-320a	hsa-mir-320a	3	AAAAGCTGGGTTGAGAGGGCGA
		1	AAGCTGGGTTGAGAGGGCGAAA
		1	AAAAGCTGGGTTGAGAGGGCGAA
		1	AAAGCTGGGTTGAGAGGGCGA
		1	AAAAGCTGGGTTGAGAGGGCGAAA
miR-324-5p	hsa-mir-324	2	CGCATCCCCTAGGGCATTGGTGT
		1	CGCATCCCCTAGGGCATTGGTG
miR-329	hsa-mir-329-1, hsa-mir-329-2	6	AACACACCTGGTTAACCTCTT
		2	ACACACCTGGTTAACCTCTT
miR-335	hsa-mir-335	3	TCAAGAGCAATAACGAAAAATGT
		2	TCAAGAGCAATAACGAAA
		2	TCAAGAGCAATAACGAAAAAT
		1	TCAAGAGCAATAACGAAAAATG
miR-335*	hsa-mir-335	8	TTTTTCATTATTGCTCCTGACC
		2	TTTTTCATTATTGCTCCTGAC
miR-337-3p	hsa-mir-337	63	TCCTATATGATGCCTTTCTTC
		30	CTCCTATATGATGCCTTTCTTC
		7	CTCCTATATGATGCCTTTCTT
		6	TCCTATATGATGCCTTTCTT
		1	TCCTATATGATGCCTTTCTTCA
		1	CTCCTATATGATGCCTTTCT
		1	TCCTATATGATGCCTTTCT
miR-339-5p	hsa-mir-339	1	TCCCTGTCCTCCAGGAGCTCA
		1	TCCCTGTCCTCCAGGAGCTCAC
		1	TCCCTGTCCTCCAGGAGCTCACG
miR-345	hsa-mir-345	4	GCTGACTCCTAGTCCAGGGCTC
		1	GCTGACTCCTAGTCCAGGGC
		1	GCTGACTCCTAGTCCAGGGCT
miR-361-5p	hsa-mir-361	8	TTATCAGAATCTCCAGGGGTAC
		1	TTATCAGAATCTCCAGGGGTA
		1	TTATCAGAATCTCCAGGGGTACT
miR-365	hsa-mir-365-1, hsa-mir-365-2	1	TAATGCCCCTAAAAATCC
		1	TAATGCCCCTAAAAATCCT
		1	TAATGCCCCTAAAAATCCTTA
miR-376c	hsa-mir-376c	384	AACATAGAGGAAATTCCACGT
		25	ACATAGAGGAAATTCCACGT
		19	AACATAGAGGAAATTCCACGTT
		5	AACATAGAGGAAATTCCACG
		4	AACATAGAGGAAA
		3	AACATAGAGGAAATTCCAC
		3	AAACATAGAGGAAATTCCACGT
		2	AAACATAGAGGAAATTCCACG
		2	AACATAGAGGAAATTCCACGTTT
		2	AACATAGAGGA
		1	ACATAGAGGAAATTCCACGTT
		1	ACATAGAGGAAATTCCAC
		1	AACATAGAGGAAATTCC
		1	TAAACATAGAGGAAATTCCACG
		1	AACATAGAGGAAAT
miR-369-3p	hsa-mir-369	18	AATAATACATGGTTGATCTTT
		6	AATAATACATGGTTGATCTT
		4	AATAATACATGGTTGATCTTTT
		1	AATAATACATGGTTGATC
		1	ATAATACATGGTTGATCTTT
miR-374a	hsa-mir-374a	2	TTATAATACAACCTGATAAGT
		1	TTATAATACAACCTGATAAGTG
miR-376a	hsa-mir-376a-1, hsa-mir-376a-2	207	ATCATAGAGGAAAATCCACGT
		17	AATCATAGAGGAAAATCCACGT
		7	TCATAGAGGAAAATCCACGT
		5	ATCATAGAGGAAAATCCAC
		4	ATCATAGAGGAAAATCCACGTT
		4	ATCATAGAGGAAAATCCACG
miR-376b	hsa-mir-376b	116	ATCATAGAGGAAAATCCATGT
		27	ATCATAGAGGAAAATCCATGTT
		8	ATCATAGAGGAAAATCCATGTTT
		6	TCATAGAGGAAAATCCATGT
		5	TCATAGAGGAAAATCCATGTTT
		2	ATCATAGAGGAAAATCCAT
		1	ATCATAGAGGAAAATCCATG
		1	ATCATAGAGGAAAATCCATGTTTT
		1	TCATAGAGGAAAATCCATGTT
miR-377*		6	AGAGGTTGCCCTTGGTGAATTC
		2	AGAGGTTGCCCTTGGTGAAT
		1	AGAGGTTGCCCTTGGTGAATTCG
		1	AGAGGTTGCCCTTGGTGAATT
miR-378	hsa-mir-378	14	ACTGGACTTGGAGTCAGAAGG
		2	ACTGGACTTGGAGTCAGAAGGC
miR-379	hsa-mir-379	4	TGGTAGACTATGGAACGTAGG
		1	ATGGTAGACTATGGAACGTAGG
		1	TGGTAGACTATGGAACGTAG
miR-379*	hsa-mir-379	12	TATGTAACATGGTCCACTAAC
		2	ATGTAACATGGTCCACTAACT
		2	TATGTAACATGGTCCACTAA
miR-382	hsa-mir-382	15	GAAGTTGTTCGTGGTGGATTCG
		7	GAAGTTGTTCGTGGTGGATTC
		5	GAAGTTGTTCGTGGTGGATT
		4	GAAGTTGTTCGTGGTGGAT
		2	AGTTGTTCGTGGTGGATTC
		1	AGTTGTTCGTGGTGGATTCGCT
		1	AAGTTGTTCGTGGTGGAT
		1	AAGTTGTTCGTGGTGGATTC
miR-409-3p		2	CGAATGTTGCTCGGTGAACCCCT
		2	GAATGTTGCTCGGTGAACCCCT
		1	CGAATGTTGCTCGGTGAACCCC
		1	CGAATGTTGCTCGGTGAACCC
miR-409-5p	hsa-mir-409	1	GGTTACCCGAGCAAC
miR-411	hsa-mir-411	1	TAGTAGACCGTATAGCGTACG
miR-411*	hsa-mir-411	14	TATGTAACACGGTCCACTAAC
		12	TATGTAACACGGTCCACTAA
miR-423-3p	hsa-mir-423	5	AGCTCGGTCTGAGGCCCCTCAGT
miR-423-5p	hsa-mir-423	2	TGAGGGGCAGAGAGCGAGAC
		2	TGAGGGGCAGAGAGCGAGACTTT
		2	TGAGGGGCAGAGAGCGAGACT
		1	TGAGGGGCAGAGAGCGAGA
		1	TGAGGGGCAGAGAGCGAGACTT
		1	TGAGGGGCAGAGAGCGAGACTTTT
		1	TGAGGGGCAGAGA
miR-424*	hsa-mir-424	2	CAAAACGTGAGGCGCTGCTATA
		1	CAAAACGTGAGGCGCTGCTAT
miR-424	hsa-mir-424	51	CAGCAGCAATTCATGTTTTGAA
		20	CAGCAGCAATTCATGTTTTGA
		1	CAGCAGCAATTCATGTTTTG
miR-425	hsa-mir-425	6	AATGACACGATCACTCCCGTTGAGT
		1	ATGACACGATCACTCCCGTTGAGT
		1	AATGACACGATCACTCCCGTTGAG
miR-425*	hsa-mir-425	1	TCGGGAATGTCGTGTCCGCCC
		1	TCGGGAATGTCGTGTCCGCC
		1	CATCGGGAATGTCGTGTCCGCC
miR-432	hsa-mir-432	9	TCTTGGAGTAGGTCATTGGGTGG
		2	TCTTGGAGTAGGTCATTGGGTG
		1	TTGGAGTAGGTCATTGGGTGG
miR-433	hsa-mir-433	3	ATCATGATGGGCTCCTCGGTGT
		1	ATCATGATGGGCTCCTCGGTG
		1	ATCATGATGGGCTCCTCGGT
miR-455-3p	hsa-mir-455	4	GCAGTCCATGGGCATATACAC
		3	ATGCAGTCCATGGGCATAT
		2	GCAGTCCATGGGCATATACA
		1	ATGCAGTCCATGGGCATATACAC
		1	TGCAGTCCATGGGCATATACAC
		1	GCAGTCCATGGGCATATACACT
		1	ATGCAGTCCATGGGCATATAC
miR-483-5p	hsa-mir-483	1	AGACGGGAGGAAAGAAGGGAGT
		1	AAGACGGGAGGAAAGAAGGGAG
miR-484	hsa-mir-484	4	TCAGGCTCAGTCCCCTCCCGAT
		2	TCAGGCTCAGTCCCCTCCCGA
miR-485-5p	hsa-mir-485	2	AGAGGCTGGCCGTGATGAATTCG
		2	AGAGGCTGGCCGTGATGAATT
miR-487b	hsa-mir-487b	2	AATCGTACAGGGTCATCCACTT
		1	ATCGTACAGGGTCATCCACTTT
miR-490-5p	hsa-mir-490	3	CCATGGATCTCCAGGTGGGT
		1	CCATGGATCTCCAGGTGGGTCA
		1	CCATGGATCTCCAGGTGGG
miR-491-5p	hsa-mir-491	26	AGTGGGGAACCCTTCCATGAGGA
		2	AGTGGGGAACCCTTCCATGAGG
		1	TGGGGAACCCTTCCATGAGGA
		1	TGGGGAACCCTTCCATGAGGAGT
		1	AGTGGGGAACCCTTCCATGA
		1	AGTGGGGAACCCTTCCATG
miR-493*	hsa-mir-493	91	TTGTACATGGTAGGCTTTCATT
		20	TTGTACATGGTAGGCTTTCAT
		5	TTGTACATGGTAGGCTTTCA
		3	TTGTACATGGTAGGCTTTC
miR-494	hsa-mir-494	4	TGAAACATACACGGGAAACCTCT
		2	TGAAACATACACGGGAAAC
		1	TGAAACATACACGGGAAACC
miR-495	hsa-mir-495	90	AAACAAACATGGTGCACTTCTT
		71	AAACAAACATGGTGCACTTCTTT
		21	AACAAACATGGTGCACTTCTT
		16	AAACAAACATGGTGCACTTCTTTT
		13	AACAAACATGGTGCACTTCTTT
		13	AAACAAACATGGTGCACTTCT
		4	AAACAAACATGGTGCACTT
		3	AACAAACATGGTGCACTTCTTTT
		2	AAACAAACATGGTGCACTTC
		1	ACAAACATGGTGCACTTCTTTTT
		1	AACAAACATGGTGCACTTCTTTTT
		1	ACAAACATGGTGCACTTCTTTT
		1	AACAAACATGGTGCACTTC
		1	AACAAACATGGTGCACTTCT
miR-501-3p	hsa-mir-501	1	ATGCACCCGGGCAAGGATTCT
miR-501-5p	hsa-mir-501	1	AATCCTTTGTCCCTGGGTGAGAGT
miR-503	hsa-mir-503	5	TAGCAGCGGGAACAGTTCTGCA
		3	TAGCAGCGGGAACAGTTCTGCAG
		1	TAGCAGCGGGAACAGTTCT
		1	TAGCAGCGGGAACAGTTCTGCAGT
miR-539	hsa-mir-539	1	AGAAATTATCCTTGGTGTGTTC
		1	GGAGAAATTATCCTTGGTGTGT
		1	GGAGAAATTATCCTTGGTGTGTT
miR-542-3p	hsa-mir-542	3	TGTGACAGATTGATAACTGAAA
		1	TGTGACAGATTGATAACTGAAAG
miR-652	hsa-mir-652	1	AATGGCGCCACTAGGGTTGTGC
		1	ATGGCGCCACTAGGGTTGTG
miR-654-5p	hsa-mir-654	3	TGGTGGGCCGCAGAACATGTGC
		1	TGGTGGGCCGCAGAACATGTGCT
		1	TGGTGGGCCGCAGAACATGT
miR-654-3p	hsa-mir-654	2	TATGTCTGCTGACCATCACC
		1	CATATGTCTGCTGACCATCACC
		1	TATGTCTGCTGACCATCAC
miR-708	hsa-mir-708	2	AAGGAGCTTACAATCTAGCTGGG
miR-744	hsa-mir-744	2	TGCGGGGCTAGGGCTAACAGCA
		1	TGCGGGGCTAGGGCTAACAGC
miR-769-3p	hsa-mir-769	1	TGGGATCTCCGGGGTCTTGGTT
miR-785	hsa-mir-785	6	TTTGTGACCTGGTCCACTAAC
		1	TTTGTGACCTGGTCCACTAACC
miR-886-3p	hsa-mir-886	4	CGCGGGTGCTTACTGACCCTT
		1	CGCGGGTGCTTACTGACCCTTT
miR-92a	hsa-mir-92a-1, hsa-mir-92a-2	5	TATTGCACTTGTCCCGGCCTGT
		1	TATTGCACTTGTCCCGGCC
		1	ATTGCACTTGTCCCGGCCTGT
miR-93	hsa-mir-93	4	CAAAGTGCTGTTCGTGCAGGTAG
		1	CAAAGTGCTGTTCGTGCAGGT
		1	CAAAGTGCTGTTCGTGCAG
miR-98	hsa-mir-98	11	TGAGGTAGTAAGTTGTATTGT
		10	TGAGGTAGTAAGTTGTATTGTT
		2	TGAGGTAGTAAG
		2	TGAGGTAGTAA
		1	TGAGGTAGTAAGTTGTATTG
miR-1180	hsa-mir-1180	11	TTTCCGGCTCGCGTGGGTGTGT
		1	TTTCCGGCTCGCGTGGGTGTGTAG
miR-1185	hsa-mir-1185-1, hsa-mir-1185-2	2	AGAGGATACCCTTTGTATGTTCA
		7	AGAGGATACCCTTTGTATGTTC
miR-1255b	hsa-mir-1255b-1, hsa-mir-1255b-2	1	CGGATGAGCAAAGAAAGTGGTT
miR-1274b	hsa-mir-1274b	2	GTCCCTGTTCGGGCGCCA
miR-1285	hsa-mir-1285-1, hsa-mir-1285-2	1	TCTGGGCAACAAAGTGAGA
miR-1296	hsa-mir-1296	1	TTAGGGCCCTGGCTCCATC
		1	TTAGGGCCCTGGCTCCATCT
miR-1301	hsa-mir-1301	1	TGCAGCTGCCTGGGAGTGAC
miR-1305	hsa-mir-1305	1	TTTCAACTCTAATGGGAGAGAC
miR-1308	hsa-mir-1308	3	GCATGGGTGGTTCAGT
		2	GCATGGGTGGTTCAGTGG
miR-1826	hsa-mir-1826	1	ATTGATCATCGACACTTCGAAC
miR-1974	hsa-mir-1974	1	ATTGGTCGTGGTTGTAGTCCGTGCG
miR-2110		1	TTGGGGAAACGGCCGCTGAGTGAG

## Sheet: ESNSMS1
Based on miRBase v11.0
				ES1			NS1					MSC
has-mir-	hairpin	Length	Freq	Mer		hsa-mir	Mer	Length	Freq		hsa-mir-	Mer	Length	Freq
7						7	TGGAAGACTAGTGATTTTGTTGTT	24	112
7						7	TGGAAGACTAGTGATTTTGTTGT	23	31
9						9	TCTTTGGTTATCTAGCTGTATGA	23	587
9						9	CTTTGGTTATCTAGCTGTATGA	22	116
9						9	TCTTTGGTTATCTAGCTGTATG	22	49
9						9	TCTTTGGTTATCTAGCTGTATGAA	24	37
9						9	CTTTGGTTATCTAGCTGTATGAA	23	15
9						9	TCTTTGGTTATCTAGCTGTAT	21	13
9						9	TCTTTGGTTATCTAGC	16	13
9						9	TTTGGTTATCTAGCTGTATGA	21	10
											15a	TAGCAGCACATAATGGTTTGTG	24
												TAGCAGCACATAATGGTTTGT	4
											15b	TAGCAGCACATCATGGTTTACA	101
												TAGCAGCACATCATGGTTTAC	31
												TAGCAGCACATCATGGTTTACAT	4
												TAGCAGCACATCATGGTT	2
												TAGCAGCACATCATGGTTTA	2
												TAGCAGCACATCATGGT	1
											16-2*	ACCAATATTACTGTGCTGCTTTA	4
												CCAATATTACTGTGCTGCTTTA	2
												ACCAATATTACTGTGCTGCTTT	1
												CCAATATTACTGTGCTGCTTT	1
												ACCAATATTACTGTGCTG	1
16	16-1; 16-2	22	19	TAGCAGCACGTAAATATTGGCG		16	TAGCAGCACGTAAATATTGGCG	22	107		16	TAGCAGCACGTAAATATTGGCG	47
16	16-1; 16-2	23	11	TAGCAGCACGTAAATATTGGCGT		16	TAGCAGCACGTAAATATTGGCGT	23	43			TAGCAGCACGTAAATATTGGCGT	32
												TAGCAGCACGTAAATATTGGC	25
												TAGCAGCACGT	3
												TAGCAGCACGTAAATATTG	1
												TAGCAGCACGTAAATATT	1
												TAGCAGCACGTAAA	1
												TAGCAGCACGTA	1
												AGCAGCACGTAAATATTGGCGT	1
17	17	23	39	CAAAGTGCTTACAGTGCAGGTAG		17	CAAAGTGCTTACAGTGCAGGTAG	23	41		17	CAAAGTGCTTACAGTGCAGGTAG	111
17	17	21	19	CAAAGTGCTTACAGTGCAGGT								CAAAGTGCTTACAGTGCAGGTA	8
												CAAAGTGCTTACAGTGCAGGTAGT	3
												TCAAAGTGCTTACAGTGCAGGT	3
												CAAAGTGCTTACAGTGCAGGT	1
												TCAAAGTGCTTACAGTGCAGGTA	1
											18a	TAAGGTGCATCTAGTGCAGATAG	11
												TAAGGTGCATCTAGTGCAGAT	4
21	21	23	324	TAGCTTATCAGACTGATGTTGAC		21	TAGCTTATCAGACTGATGTTGAC	23	2452		21	TAGCTTATCAGACTGATGTTGAC	496	hsa-mir-21
21	21	22	80	TAGCTTATCAGACTGATGTTGA		21	TAGCTTATCAGACTGATGTTGA	22	462			TAGCTTATCAGACTGATGTTGA	337
21	21	24	16	TAGCTTATCAGACTGATGTTGACA		21	TAGCTTATCAGACTGATGTTGACA	24	112			TAGCTTATCAGACTGATGTTG	22
21	21	23	10	TAGCTTATCAGACTGATGTTGAA		21	TAGCTTATCAGACTGATGTTGACT	24	49			TAGCTTATCAGACTGATGT	9
						21	AGCTTATCAGACTGATGTTGAC	22	21			TAGCTTATCAGACTGATGTTGACT	7
						21	TAGCTTATCAGACTGATGTTGAA	23	20			TAGCTTATCAGACTGATGTT	4
						21	TTATCAGACTGATGTTGACTAGC	23	11			TAGCTTATCAGAC	1
												TAGCTTATCAGA	1
												AGCTTATCAGACTGATGTTGA	1
												TAGCTTATCAGACTGATG	1
												TAGCTTATCAGACTGA	1
											21*	CAACACCAGTCGATGGGCTGTC	3	hsa-mir-21
											22*	AGTTCTTCAGTGGCAAGCTTTA	4
												AGTTCTTCAGTGGCAAGCTTT	2
											22	AAGCTGCCAGTTGAAGAACTGT	400
												AAGCTGCCAGTTGAAGAACTG	16
												AGCTGCCAGTTGAAGAACTGT	5
												AAGCTGCCAGTTGAAGAACT	3
												AAGCTGCCAGTTGAAGAAC	2
												AAGCTGCCAGTTGAAGAA	1
												AAAGCTGCCAGTTGAAGAACTGT	1
												AAGCTGCCAGTTGAAGAACTGTT	1
24	24-1; 24-2	22	11	TGGCTCAGTTCAGCAGGAACAG		24	TGGCTCAGTTCAGCAGGAACAGT	23	187		24	TGGCTCAGTTCAGCAGGAACAG	86	hsa-mir-24-1, hsa-mir-24-2
						24	TGGCTCAGTTCAGCAGGAACAG	22	66			TGGCTCAGTTCAGCAGGAAC	24
						24	TGGCTCAGTTCAGCAGGAAC	20	10			TGGCTCAGTTCAGCAGGAACA	5
												TGGCTCAGTTCAGCAGGA	2
												TGGCTCAGTTCAGCAGGAA	1
25	25	22	98	CATTGCACTTGTCTCGGTCTGA		25	CATTGCACTTGTCTCGGTCTGA	22	139		25	CATTGCACTTGTCTCGGTCTGA	2	hsa-mir-25
												CATTGCACTTGTC	1
31	31	22	31	AGGCAAGATGCTGGCATAGCTG							31	AGGCAAGATGCTGGCATAGCTGT	30	hsa-mir-31
31	31	21	27	AGGCAAGATGCTGGCATAGCT								AGGCAAGATGCTGGCATAGCTG	29
31	31	23	19	AGGCAAGATGCTGGCATAGCTGT								AGGCAAGATGCTGGCATAGCT	19
												AGGCAAGATGCTGGCATAGC	5
												GGCAAGATGCTGGCATAGCTG	3
												GGCAAGATGCTGGCATAGC	1
												GGCAAGATGCTGGCATAGCT	1
												GGCAAGATGCTGGC	1
93	93	23	81	CAAAGTGCTGTTCGTGCAGGTAG		93	CAAAGTGCTGTTCGTGCAGGTAG	23	66		93	CAAAGTGCTGTTCGTGCAGGTAG	4	hsa-mir-93
												CAAAGTGCTGTTCGTGCAGGT	1
												CAAAGTGCTGTTCGTGCAG	1
						98	TGAGGTAGTAAGTTGTATTGTT	22	18		miR-98	TGAGGTAGTAAGTTGTATTGT	11	hsa-mir-98
												TGAGGTAGTAAGTTGTATTGTT	10
												TGAGGTAGTAAG	2
												TGAGGTAGTAA	2
												TGAGGTAGTAAGTTGTATTG	1
						100	AACCCGTAGATCCGAACTTGTG	22	91		100	AACCCGTAGATCCGAACTTGTG	36
						100	AACCCGTAGATCCGAACTTGT	21	45			AACCCGTAGATCCGAACTTGT	15
						100	AACCCGTAGATCCGAACTTGTGA	23	16			AACCCGTAGATCCGAACTT	3
						100	AACCCGTAGATCCGAAC	17	10			ACCCGTAGATCCGAACTTGTG	2
						100	AACCCGTAGATCCGAACTTGTGT	23	10			AACCCGTAGATCCGAACTTG	2
												AAACCCGTAGATCCGAACTTGTG	1
												AAACCCGTAGATCCGAACT	1
												AACCCGTAGATCCGAACT	1
101	101-1; 101-2	22	165	TACAGTACTGTGATAACTGAAG		101	TACAGTACTGTGATAACTGAAG	22	334		101	TACAGTACTGTGATAACTGAA	2
101	101-1; 101-2	22	80	GTACAGTACTGTGATAACTGAA		101	TACAGTACTGTGATAACTGAAT	22	112			GTACAGTACTGTGATAACTGAA	1
101	101-1; 101-2	23	32	GTACAGTACTGTGATAACTGAAA		101	GTACAGTACTGTGATAACTGAA	22	102			TACAGTACTGTGATAACTGA	1
101	101-1; 101-2	21	30	TACAGTACTGTGATAACTGAA		101	TACAGTACTGTGATAACTGAA	21	63
101	101-1; 101-2	22	29	TACAGTACTGTGATAACTGAAT		101	TACAGTACTGTGATAACTGAAA	22	53
101	101-1; 101-2	21	23	GTACAGTACTGTGATAACTGA		101	GTACAGTACTGTGATAACTGAAA	23	25
101	101-1; 101-2	22	20	TACAGTACTGTGATAACTGAAA		101	GTACAGTACTGTGATAACTGA	21	22
						101	TACAGTACTGTGATAACTGAAGT	23	22
						101	TACAGTACTGTGATAACTGAAGA	23	13
103	103a-1; 103a-2	23	393	AGCAGCATTGTACAGGGCTATGA		103	AGCAGCATTGTACAGGGCTATGA	23	196		103	AGCAGCATTGTACAGGGCTATGA	24
103	103a-1; 103a-2	21	104	AGCAGCATTGTACAGGGCTAT		103	AGCAGCATTGTACAGGGCTAT	21	178			AGCAGCATTGTACAGGGCTATG	3
103	103a-1; 103a-2	22	26	AGCAGCATTGTACAGGGCTATG		103	AGCAGCATTGTACAGGGCTATGAT	24	18			AGCAGCATTGTACAGGGCTATGAA	3
103	103a-1; 103a-2	24	11	AGCAGCATTGTACAGGGCTATGAT		103	AGCAGCATTGTACAGGGCTATG	22	17			GCAGCATTGTACAGGGCTATGA	1
107	107	23	10	AGCAGCATTGTACAGGGCTATCA							107	AGCAGCATTGTACAGGGCT	3
												AGCAGCATTGTACAGGGC	2
												AGCAGCATTGTACAGGGCTAT	1
												AGCAGCATTGTACAGGGCTA	1
124	124-1; 124-2; 124-3	22	25	TAAGGCACGCGGTGAATGCCAA		124	TAAGGCACGCGGTGAATGCCAA	22	23
				TAAGGCACGCGGTGAATGCC - 124			TAAGGCACGCGGTGAATGCC - 124
128	128-1; 128-2	21	12	TCACAGTGAACCGGTCTCTTT		128	TCACAGTGAACCGGTCTCTTT	21	40
						138	AGCTGGTGTTGTGAATCAGGCCG	23	11
140	140	22	62	ACCACAGGGTAGAACCACGGAC		140	ACCACAGGGTAGAACCACGGAC	22	110		140-3p	TACCACAGGGTAGAACCACGGA	3
				UACCACAGGGUAGAACCACGG-140		140	TACCACAGGGTAGAACCACGGAC	23	24			TACCACAGGGTAGAACCACGGAC	2
						140	CCACAGGGTAGAACCACGGAC	21	12			ACCACAGGGTAGAACCACGGAC	2
						140	ACCACAGGGTAGAACCACGGA	21	11			ACCACAGGGTAGAACCACGGA	1
							UACCACAGGGUAGAACCACGG-140					TACCACAGGGTAGAACCACGGACA	1
											140-5p	CAGTGGTTTTACCCTATGGTAG	3
141	141	23	25	TAACACTGTCTGGTAAAGATGGC
				UAACACUGUCUGGUAAAGAUGG-141
											143	TGAGATGAAGCACTGTAGCTC	68
												TGAGATGAAGCACTGTAGCT	14
												TGAGATGAAGCACTGTAGC	12
												TGAGATGAAGC	2
											145	GTCCAGTTTTCCCAGGAATCCC	28
												GTCCAGTTTTCCCAGGAATCCCT	24
												GTCCAGTTTTCCCAGGAAT	20
												GTCCAGTTTTCCCAGGAA	13
												GTCCAGTTTTCCCAGGAATCCCTT	12
												GTCCAGTTTTCCCAGGAATCC	5
												GTCCAGTTTTCCCAGGAATC	4
												GTCCAGTTTTCCC	3
												GTCCAGTTTTCCCAGGA	2
												GTCCAGTTTTCCCAGG	1
												GTCCAGTTTTCCCAGGAATCCCTTA	1
											146a	TGAGAACTGAATTCCATGGGTT	7
												TGAGAACTGAATTCCATGGGTTG	1
151	151	21	12	TCGAGGAGCTCACAGTCTAGT							151-3p	CTAGACTGAAGCTCCTTGAGGA	18
												CTAGACTGAAGCTCCTTGAGG	6
												TACTAGACTGAAGCTCCTTGAG	1
											151-5p	TCGAGGAGCTCACAGTCTAGT	1304
												TCGAGGAGCTCACAGTCTAGTA	1135
												TCGAGGAGCTCACAGTCTAG	91
												TCGAGGAGCTCACAGTCTAGTAT	79
												CTCGAGGAGCTCACAGTCTAGT	25
												CTCGAGGAGCTCACAGTCTAGTA	19
												TCGAGGAGCTCACAGTCTAGTATG	12
												CTCGAGGAGCTCACAGTCTAGTAT	6
												TCGAGGAGCTCACAGTCT	3
												TCGAGGAGCTCACAGTCTA	3
												TCGAGGAGCTCACAGT	2
												TCGAGGAGCTCACAG	2
												CTCGAGGAGCTCACAGTCTAG	1
												CTCGAGGAGCTCACAGTCT	1
												CGAGGAGCTCACAGTCTAGTATGT	1
												CGAGGAGCTCACAGTCTAGTATG	1
												CGAGGAGCTCACAGTCTAGTAT	1
											152	TCAGTGCATGACAGAACTTGG	21
												TCAGTGCATGACAGAACTTGGG	8
												TCAGTGCATGAC	1
												CAGTGCATGACAGAACTTGGG	1
											154*	AATCATACACGGTTGACCTAT	1
											154	TAGGTTATCCGTGTTGCCTTCG	1
											155	TTAATGCTAATCGTGATAGGGGTTT	1
												TTAATGCTAATCGTGATAGGGGTT	1
												TTAATGCTAATCGTGATAGGGGT	1
182	182	24	432	TTTGGCAATGGTAGAACTCACACT
182	182	26	166	TTTGGCAATGGTAGAACTCACACTGG
182	182	23	148	TTTGGCAATGGTAGAACTCACAC
182	182	25	95	TTTGGCAATGGTAGAACTCACACTG
182	182	27	20	TTTGGCAATGGTAGAACTCACACTGGT
182	182	22	13	TTTGGCAATGGTAGAACTCACA
182	182	27	12	TTTGGCAATGGTAGAACTCACACTGGA
182	182	26	11	TTTGGCAATGGTAGAACTCACACTGT
183	183	22	133	ATGGCACTGGTAGAATTCACTG
183	183	21	69	ATGGCACTGGTAGAATTCACT
183	183	22	66	TATGGCACTGGTAGAATTCACT
183	183	23	45	TATGGCACTGGTAGAATTCACTG
183	183	23	20	ATGGCACTGGTAGAATTCACTGT
183	183	23	11	ATGGCACTGGTAGAATTCACTGA
185	185	22	29	TGGAGAGAAAGGCAGTTCCTGA		185	TGGAGAGAAAGGCAGTTCCTGA	22	54
						186	CAAAGAATTCTCCTTTTGGGCTT	23	11		186	CAAAGAATTCTCCTTTTGGGC	3
												CAAAGAATTCTCCTTTTGGGCTT	1
											186*	GCCCAAAGGTGAATTTTTTGGG	1
191	191	23	76	CAACGGAATCCCAAAAGCAGCTG		191	CAACGGAATCCCAAAAGCAGCTG	23	49		191	CAACGGAATCCCAAAAGCAGCTG	275
191	191	24	25	CAACGGAATCCCAAAAGCAGCTGT		191	CAACGGAATCCCAAAAGCAGCTGT	24	40			CAACGGAATCCCAAAAGCAGCT	117
191	191	22	23	CAACGGAATCCCAAAAGCAGCT		191	CAACGGAATCCCAAAAGCAGCT	22	13			CAACGGAATCCCAAAAGCAGCTGT	115
191	191	24	11	CAACGGAATCCCAAAAGCAGCTGA		191	CAACGGAATCCCAAAAGCAGCTGA	24	12			CAACGGAATCCCAAAAGCAGC	95
												CAACGGAATCCCAAAAGCAG	17
												AACGGAATCCCAAAAGCAGCTG	11
												CAACGGAATCCCAAAAGC	3
												CAACGGAATCCCAAAAGCA	1
												AACGGAATCCCAAAAGCAGC	1
												CAACGGAATCC	1
												AACGGAATCCCAAAAGCAGCTGT	1
											193a-5p	TGGGTCTTTGCGGGCGAGATGA	2
											193a-3p	AACTGGCCTACAAAGTCCCAGT	98
												AACTGGCCTACAAAGTCCCAG	4
												AACTGGCCTACAAAGTCCCAGTT	3
												CAACTGGCCTACAAAGTCCCAGT	1
												ACTGGCCTACAAAGTCCCAGT	1
											194	TGTAACAGCAACTCCATGTGGAA	2	194-1,194-2
												TGTAACAGCAACTCCATGTGGA	1
						195	TAGCAGCACAGAAATATTGGCA	22	17
											199a-5p	CCCAGTGTTCAGACTACCTGTTC	10	199a-1,199a-2
												CCCAGTGTTCAGACTACCTGTT	2
												CCCAGTGTTCAGAC	1
											199b-5p	CCCAGTGTTTAGACTATCTGTTC	3
											199b-3p	ACAGTAGTCTGCACATTGGTTA	11
												ACAGTAGTCTGCACATTGGTT	3
												TACAGTAGTCTGCACATTGGTT	2
												TACAGTAGTCTGCACATTGGT	2
												CAGTAGTCTGCACATTGGTTA	1
												CAGTAGTCTGCACATTG	1
												CAGTAGTCTGCACATTGGT	1
210	210	22	10	CTGTGCGTGTGACAGCGGCTGA		210	CTGTGCGTGTGACAGCGGCTGA	22	199
											214	ACAGCAGGCACAGACAGGCAGT	13	hsa-mir-214
												ACAGCAGGCACAGACAGGCAG	8
												TACAGCAGGCACAGACAGGCAG	3
												TACAGCAGGCACAGACAGGCAGT	3
												TACAGCAGGCACAGACAGGC	1
												ACAGCAGGCACAGACAGGCA	1
												CAGCAGGCACAGACAGGCAG	1
												TACAGCAGGCACAGACAGGCA	1
221	221	23	15	AGCTACATTGTCTGCTGGGTTTC							221	AGCTACATTGTCTGCTGGGTTTC	16
												AGCTACATTGTCTGCTGGGT	6
												AGCTACATTGTCTGCTGGGTTT	6
												AGCTACATTGTCTGCTGGGTTTCA	2
												GCTACATTGTCTGCTGGGTTT	1
												GCTACATTGTCTGCTGGGT	1
												AGCTACATTGTCTGCTGG	1
												GCTACATTGTCTGCTGGGTTTC	1
												AGCTACATTGTCTGCTGGGTT	1
												AGCTACATTGTCTGCTG	1
222	222	23	21	AGCTACATCTGGCTACTGGGTCT		222	AGCTACATCTGGCTACTGGGTCT	23	35		222	AGCTACATCTGGCTACTGGGTCTC	18
				AGCUACAUCUGGCUACUGGGU-222			AGCUACAUCUGGCUACUGGGU-222					AGCTACATCTGGCTACTGGGTCT	11
												AGCTACATCTGGCTACTGGGT	5
												AGCTACATCTGGCTACTGGGTC	5
												GCTACATCTGGCTACTGGGTCTC	3
												AGCTACATCTGGCTACTGGGTCTCT	3
												CTACATCTGGCTACTGGGTCT	1
												TACATCTGGCTACTGGGTCTC	1
												AGCTACATCTGGCTACTGGG	1
												AGCTACATCTGGCTACTGG	1
												GCTACATCTGGCTACTGGGTCTCT	1
											222*	GGCTCAGTAGCCAGTGTAGATCC	1
335	335	22	65	TCAAGAGCAATAACGAAAAATG		335	TCAAGAGCAATAACGAAAAATG	22	51
335	335	21	58	TCAAGAGCAATAACGAAAAAT		335	TCAAGAGCAATAACGAAAAAT	21	25
335	335	23	33	TCAAGAGCAATAACGAAAAATGT		335	TCAAGAGCAATAACGAAAAATGT	23	25
340	340	22	381	TTATAAAGCAATGAGACTGATT		340	TTATAAAGCAATGAGACTGATT	22	487
340	340	21	72	TTATAAAGCAATGAGACTGAT		340	TTATAAAGCAATGAGACTGAT	21	149
340	340	20	15	TTATAAAGCAATGAGACTGA		340	TTATAAAGCAATGAGACTGA	20	32
363	363	22	12	AATTGCACGGTATCCATCTGTA
367	367	22	34	AATTGCACTTTAGCAATGGTGA
367	367	20	11	AATTGCACTTTAGCAATGGT
378	378	22	214	ACTGGACTTGGAGTCAGAAGGC		378	ACTGGACTTGGAGTCAGAAGGC	22	114		378	ACTGGACTTGGAGTCAGAAGG	14	hsa-mir-378
378	378	23	86	ACTGGACTTGGAGTCAGAAGGCA		378	ACTGGACTTGGAGTCAGAAGGCA	23	39			ACTGGACTTGGAGTCAGAAGGC	2
378	378	21	47	ACTGGACTTGGAGTCAGAAGG		378	ACTGGACTTGGAGTCAGAAGG	21	37
378	378	21	32	CTGGACTTGGAGTCAGAAGGC		378	CTGGACTTGGAGTCAGAAGGC	21	27
378	378	24	21	ACTGGACTTGGAGTCAGAAGGCAT		378	ACTGGACTTGGAGTCAGAAGGCAT	24	21
378	378	20	19	ACTGGACTTGGAGTCAGAAG		378	CTGGACTTGGAGTCAGAAGGCT	22	13
378	378	24	12	ACTGGACTTGGAGTCAGAAGGCAA		378	ACTGGACTTGGAGTCAGAAG	20	11
378	378	22	11	CTGGACTTGGAGTCAGAAGGCA
						379	TGGTAGACTATGGAACGTAGG	21	21		379	TGGTAGACTATGGAACGTAGG	4	hsa-mir-379
												ATGGTAGACTATGGAACGTAGG	1
												TGGTAGACTATGGAACGTAG	1
											379*	TATGTAACATGGTCCACTAAC	12	hsa-mir-379
												ATGTAACATGGTCCACTAACT	2
												TATGTAACATGGTCCACTAA	2
423	423	23	529	TGAGGGGCAGAGAGCGAGACTTT		423	TGAGGGGCAGAGAGCGAGACTTT	23	1512		423-3p	AGCTCGGTCTGAGGCCCCTCAGT	5	hsa-mir-423
423	423	24	85	TGAGGGGCAGAGAGCGAGACTTTT		423	TGAGGGGCAGAGAGCGAGACTTTT	24	328
423	423	22	38	TGAGGGGCAGAGAGCGAGACTT		423	TGAGGGGCAGAGAGCGAGACTT	22	203
423	423	21	31	TGAGGGGCAGAGAGCGAGACT		423	TGAGGGGCAGAGAGCGAGACT	21	140
423	423	24	19	TGAGGGGCAGAGAGCGAGACTTTA		423	TGAGGGGCAGAGAGCGAGAC	20	42		423-5p	TGAGGGGCAGAGAGCGAGAC	2	hsa-mir-423
						423	TGAGGGGCAGAGAGCGAGACTTTA	24	38			TGAGGGGCAGAGAGCGAGACTTT	2
						423	TGAGGGGCAGAGAGCGAGA	19	31			TGAGGGGCAGAGAGCGAGACT	2
						423	TGAGGGGCAGAGAGCGAGACTTTTT	25	27			TGAGGGGCAGAGAGCGAGA	1
						423	TGAGGGGCAGAGAGCGAGACTTA	23	16			TGAGGGGCAGAGAGCGAGACTT	1
						423	TGAGGGGCAGAGAGCGAGACA	21	13			TGAGGGGCAGAGAGCGAGACTTTT	1
						423	TGAGGGGCAGAGAGCGAGAAA	21	11			TGAGGGGCAGAGA	1
503	503	23	13	TAGCAGCGGGAACAGTTCTGAAA							503	TAGCAGCGGGAACAGTTCTGCA	5	hsa-mir-503
				UAGCAGCGGGAACAGUUCUGCAG-503								TAGCAGCGGGAACAGTTCTGCAG	3
												TAGCAGCGGGAACAGTTCT	1
												TAGCAGCGGGAACAGTTCTGCAGT	1
532	532	22	42	CATGCCTTGAGTGTAGGACCGT		532	CATGCCTTGAGTGTAGGACCGT	22	68
708	708	23	23	AAGGAGCTTACAATCTAGCTGGG							708	AAGGAGCTTACAATCTAGCTGGG	2	hsa-mir-708
744	744	22	21	TGCGGGGCTAGGGCTAACAGCA		744	TGCGGGGCTAGGGCTAACAGCA	22	74		744	TGCGGGGCTAGGGCTAACAGCA	2	hsa-mir-744
						744	TGCGGGGCTAGGGCTAACAGC	21	40			TGCGGGGCTAGGGCTAACAGC	1
						744	TGCGGGGCTAGGGCTAACAGCAA	23	12
769	769	22	11	TGAGACCTCTGGGTTCTGAGCT		769	TGAGACCTCTGGGTTCTGAGCT	22	29		769-3p	TGGGATCTCCGGGGTCTTGGTT	1	hsa-mir-769
											785	TTTGTGACCTGGTCCACTAAC	6	hsa-mir-785
												TTTGTGACCTGGTCCACTAACC	1
											886-3p	CGCGGGTGCTTACTGACCCTT	4	hsa-mir-886
												CGCGGGTGCTTACTGACCCTTT	1
						941	CCACGGAAGAGGACG	15	10
1260	1260	18	10	ATCCCACCGCTGCCACCA		1260	ATCCCACCGCTGCCACCA	18	18
1270	1270-1; 1270-2	23	27	CTGGAGATATGGAAGAGCTGTGT
1275	1275	16	13	GTGGGGGAGAGGCTGT		1275	GTGGGGGAGAGGCTGT	16	12
				GUGGGGGAGAGGCUGUC-1275			GUGGGGGAGAGGCUGUC-1275
1323	1323	22	53	TCAAAACTGAGGGGCATTTTCT
106b	106b	22	38	TAAAGTGCTGACAGTGCAGATA		106b	TAAAGTGCTGACAGTGCAGATA	22	36		miR-106b	TAAAGTGCTGACAGTGCAGAT	8
106b	106b	21	33	TAAAGTGCTGACAGTGCAGAT		106b	TAAAGTGCTGACAGTGCAGAT	21	35			TAAAGTGCTGACAGTGCAGA	4
						106b	TAAAGTGCTGACAGTGCAGA	20	11			TAAAGTGCTGACAGTGCAGATA	4
												TAAAGTGCTGACAGTGCAG	1
												TAAAGTGCTGACAGTGCAGATAGT	1
106b*	106b	22	10	CCGCACTGTGGGTACTTGCTGC
						10a	TACCCTGTAGATCCGAATTTGT	22	14		miR-10a	TACCCTGTAGATCCGAATTTGT	13
												ACCCTGTAGATCCGAATTTGTG	8
												ACCCTGTAGATCCGAATTTGT	4
												TACCCTGTAGATCCGAAT	3
												TACCCTGTAGATCCGAATTTGTG	3
												ACCCTGTAGATCCGAATTTG	1
												ACCCTGTAGATCCGAATT	1
												TACCCTGTAGATCCGAATT	1
												CCCTGTAGATCCGAATTTGTG	1
											miR-10a*	CAAATTCGTATCTAGGGGAAT	2
											miR-125a-5p	TCCCTGAGACCCTTTAACCTGTGA	3
											miR-125a-3p	ACAGGTGAGGTTCTTGGGAGC	2
												ACAGGTGAGGTTCTTGGGAGCC	1
											miR-125b-1*	ACGGGTTAGGCTCTTGGGAGCT	7
												ACGGGTTAGGCTCTTGGGAGC	3
												ACGGGTTAGGCTCTTGGGAG	2
						125b	TCCCTGAGACCCTAACTTGTGA	22	246		miR-125b	TCCCTGAGACCCTAACTTGTGA	78
						125b	TCCCTGAGACCCTAACTTGTG	21	17			TCCCTGAGACCCTAACTTGTG	7
						125b	TCCCTGAGACCCTAAC	16	10			TCCCTGAGACCCTAACTTGT	6
												TCCCTGAGACCCTAACTTGTGAT	2
												TCCCTGAGACCCTAAC	2
												CCCTGAGACCCTAACTTGTGAT	1
												TCCCTGAGACCCTAACTTG	1
											miR-127-3p	TCGGATCCGTCTGAGCTTGGCT	6
												TCGGATCCGTCTGAGCTTGGC	3
												CGGATCCGTCTGAGCTTGGCT	1
						1274b	TCAGGTCCCTGTTCGGGCGCCA	22	17
130a	130a	22	888	CAGTGCAATGTTAAAAGGGCAT		130a	CAGTGCAATGTTAAAAGGGCAT	22	509		miR-130a	CAGTGCAATGTTAAAAGGGCAT	116
130a	130a	23	52	CAGTGCAATGTTAAAAGGGCATA		130a	CAGTGCAATGTTAAAAGGGCAC	22	81			CAGTGCAATGTTAAAAGGGCA	13
130a	130a	23	20	CAGTGCAATGTTAAAAGGGCATT		130a	CAGTGCAATGTTAAAAGGGCATT	23	35			CAGTGCAATGTTAAAAGGGCATT	10
130a	130a	20	14	CAGTGCAATGTTAAAAGGGC		130a	CAGTGCAATGTTAAAAGGGCA	21	25			CAGTGCAATGTTAAAAGGGC	9
130a	130a	21	12	CAGTGCAATGTTAAAAGGGCA		130a	CAGTGCAATGTTAAAAGGGCATA	23	18			CAGTGCAATGTTAAAAG	1
						130a	CAGTGCAATGTTAAAAGGGC	20	13			CAGTGCAATGTTAAAAGGG	1
												CAGTGCAATGTTAAAA	1
130b	130b	22	257	CAGTGCAATGATGAAAGGGCAT		130b	CAGTGCAATGATGAAAGGGCAT	22	208		miR-130b	CAGTGCAATGATGAAAGGGCAT	79
130b	130b	23	26	CAGTGCAATGATGAAAGGGCATT		130b	CAGTGCAATGATGAAAGGGCATT	23	20			CAGTGCAATGATGAAAGGGC	7
130b	130b	23	18	CAGTGCAATGATGAAAGGGCATA		130b	CAGTGCAATGATGAAAGGGCA	21	12			CAGTGCAATGATGAAAGGGCA	5
130b	130b	21	15	CAGTGCAATGATGAAAGGGCA		130b	CAGTGCAATGATGAAAGGGCATA	23	10			CAGTGCAATGATGAAAGGG	1
												AGTGCAATGATGAAAGGGCAT	1
											miR-132	TAACAGTCTACAGCCATGGTCG	14
												GTAACAGTCTACAGCCATGGTC	1
												TAACAGTCTACAGCCATGGT	1
											miR-134	TGTGACTGGTTGACCAGAGGGG	2
												TGTGACTGGTTGACCAGAGGG	1
						135b	TATGGCTTTTCATTCCTATGTGA	23	20
											miR-138	AGCTGGTGTTGTGAATCAGGCCG	1
												AGCTGGTGTTGTGAATCAGGCCGTT	1
						146b	TGAGAACTGAATTCCATAGGCTGT	24	57
						146b	TGAGAACTGAATTCCATAGGCTGG	24	31
148a	148a	22	110	TCAGTGCACTACAGAACTTTGT		148a	TCAGTGCACTACAGAACTTTGT	22	79
148a	148a	23	16	TCAGTGCACTACAGAACTTTGTC
						148b	TCAGTGCATCACAGAACTTTGT	22	12
151-3p	151	21	290	CTAGACTGAAGCTCCTTGAGG		151-3p	CTAGACTGAAGCTCCTTGAGG	21	294
151-3p	151	22	162	CTAGACTGAAGCTCCTTGAGGA		151-3p	CTAGACTGAAGCTCCTTGAGGA	22	178
151-3p	151	23	64	CTAGACTGAAGCTCCTTGAGGAA		151-3p	CTAGACTGAAGCTCCTTGAG	20	58
151-3p	151	20	49	CTAGACTGAAGCTCCTTGAG		151-3p	CTAGACTGAAGCTCCTTGAGGT	22	54
151-3p	151	22	25	CTAGACTGAAGCTCCTTGAGGT		151-3p	CTAGACTGAAGCTCCTTGAGGAA	23	43
151-3p	151	24	18	CTAGACTGAAGCTCCTTGAGGAAA		151-3p	CTAGACTGAAGCTCCTTGAGT	21	25
151-3p	151	21	13	CTAGACTGAAGCTCCTTGAGA		151-3p	CTAGACTGAAGCTCCTTGAGGAT	23	14
						151-3p	CTAGACTGAAGCTCCTTGAGA	21	13
						151-3p	TACTAGACTGAAGCTCCTTGAGG	23	13
						151-3p	TACTAGACTGAAGCTCCTTGAG	22	12
						151-3p	CTAGACTGAAGCTCCTTGA	19	11
						151-3p	CTAGACTGAAGCTCCTTGAGGAAA	24	10
						151-5p	TCGAGGAGCTCACAGTCTAGT	21	37
						151-5p	TCGAGGAGCTCACAGTCTAGTA	22	20
						15a	TAGCAGCACATAATGGTTTGTG	22	12
						15a	TAGCAGCACATAATGGTTTGT	21	12
						181a	AACATTCAACGCTGTCGGTGAGTTT	25	104		181a	AACATTCAACGCTGTCGGTGAGT	1
						181a	AACATTCAACGCTGTCGGTGAGTT	24	32			AACATTCAACGCTGTCGGTGAGTTT	1
						181a	AACATTCAACGCTGTCGGTGAGT	23	17			AACATTCAACGCTGTCGGTGAG	1
						181b	AACATTCATTGCTGTCGGTGGGTT	24	10		181b	AACATTCATTGCTGTCGGTGGGTT	6
												AACATTCATTGCTGTCGGTGGGT	3
												AACATTCATTGCTGTCGGTGGG	2
												AACATTCATTGCTGTCGGTGGGTTT	1
193a	193a	22	15	AACTGGCCTACAAAGTCCCAGT
19b	19b-1; 19b-2	23	10	TGTGCAAATCCATGCAAAACTGA		19b	TGTGCAAATCCATGCAAAACTGA	23	11		19b	TGTGCAAATCCATGCAAAACTGA	14	hsa-mir-19b-1, hsa-mir-19b-2
												TGTGCAAATCCATGCAAAACTG	1
												GTGCAAATCCATGCAAAACTGA	1
						20a	TAAAGTGCTTATAGTGCAGGTAG	23	10		20a	TAAAGTGCTTATAGTGCAGGTAG	2	hsa-mir-20a
												TAAAGTGCTTATAGTGCAGG	1
											20a*	ACTGCATTATGAGCACTTAAAGT	1	hsa-mir-20a
20b	20b	23	33	CAAAGTGCTCATAGTGCAGGTAG
219-2-3p	219-1; 219-2	22	20	AGAATTGTGGCTGGACATCTGT
221*	221	26	72	ACCTGGCATACAATGTAGATTTCTGT		221*	ACCTGGCATACAATGTAGATTTCTGT	26	93		221*	ACCTGGCATACAATGTAGATTT	1
221*	221	24	17	ACCTGGCATACAATGTAGATTTCT		221*	ACCTGGCATACAATGTAGATTTCT	24	22
221*	221	23	10	ACCTGGCATACAATGTAGATTTC		221*	ACCTGGCATACAATGTAGATTTCTG	25	14
				ACCUGGCAUACAAUGUAGAUUU			ACCUGGCAUACAAUGUAGAUUU
						23a	ATCACATTGCCAGGGATTTCCA	22	21		23a	ATCACATTGCCAGGGATTTCCA	712
						23a	ATCACATTGCCAGGGATTTCC	21	13			ATCACATTGCCAGGGATTTCC	601
						23a	ATCACATTGCCAGGGATTTCCAA	23	12			ATCACATTGCCAGGGATTTCCAA	278
												TCACATTGCCAGGGATTTCCAAC	105
												ATCACATTGCCAGGGATTTC	88
												TCACATTGCCAGGGATTTCCA	64
												TCACATTGCCAGGGATTTCC	33
												ATCACATTGCCAGGGATTTCCAAC	31
												TCACATTGCCAGGGATTTCCAA	28
												TCACATTGCCAGGGATTTC	12
												ATCACATTGCCAGGGATTT	7
												AATCACATTGCCAGGGATTTCCA	6
												CAAATCACATTGCCAGGGATTTC	1
												CACATTGCCAGGGATTTCCAA	1
						23b	ATCACATTGCCAGGGATTACCACT	24	13		23b	ATCACATTGCCAGGGATTACCAC	50
												TCACATTGCCAGGGATTACCAC	10
												ATCACATTGCCAGGGATTACCA	6
												ATCACATTGCCAGGGATTACC	4
												ATCACATTGCCAGGGATTAC	3
												AATCACATTGCCAGGGATTACCAC	1
												TCACATTGCCAGGGATTAC	1
											23b*	TGGGTTCCTGGCATGCTGATTT	1
25*	25	23	23	AGGCGGAGACTTGGGCAATTGCT		25*	AGGCGGAGACTTGGGCAATTGCT	23	14
25*	25	22	10	AGGCGGAGACTTGGGCAATTGC		25*	AGGCGGAGACTTGGGCAATTGC	22	10
				AGGCGGAGACUUGGGCAAUUG-25			AGGCGGAGACUUGGGCAAUUG-25
26a	26a-1; 26a-2	22	38	TTCAAGTAATCCAGGATAGGCT		26a	TTCAAGTAATCCAGGATAGGCT	22	289		26a	TTCAAGTAATCCAGGATAGGCT	619	hsa-mir-26a-2
						26a	TTCAAGTAATCCAGGATAGGCTAT	24	29			TTCAAGTAATCCAGGATAGGC	94	hsa-mir-26a-1, hsa-mir-26a-2
						26a	TTCAAGTAATCCAGGATAGGCTA	23	26			TTCAAGTAATCCAGGATAGG	14	1,2
						26a	TTCAAGTAATCCAGGATAGGCTT	23	23			TTCAAGTAATCCAGGATAG	5	1,2
						26a	TTCAAGTAATCCAGGATAGGC	21	14			TTCAAGTAATCCAGGATA	3	1,2
												TCAAGTAATCCAGGATAGGCT	2	1,2
												ATTCAAGTAATCCAGGATAGGCT	1	1,2
												TTCAAGTAATCCAGGAT	1	1,2
												TTCAAGTAATCCAGGA	1	1,2
						26b	TTCAAGTAATTCAGGATAGGTT	22	28		26b	TTCAAGTAATTCAGGATAGGTT	3	hsa-mir-26b
												TTCAAGTAATTCAGGATAG	2
												TTCAAGTAATTCAGGATAGG	1
						27a	TTCACAGTGGCTAAGTTCCG	20	25		27a	TTCACAGTGGCTAAGTTCCGC	28	hsa-mir-27a
						27a	TTCACAGTGGCTAAGTTCCGC	21	13			TTCACAGTGGCTAAGTTCCG	2
						27b	TTCACAGTGGCTAAGTTCTGC	21	110		27b	TTCACAGTGGCTAAGTTCTG	2	hsa-mir-27b
						27b	TTCACAGTGGCTAAGTTCTG	20	20			TTCACAGTGGCTAAGTTCTGC	1
						27b	TTCACAGTGGCTAAGTTCTGCA	22	10
											27b*	AGAGCTTAGCTGATTGGTGAACA	1	hsa-mir-27b
											28-5p	AAGGAGCTCACAGTCTATTGAG	19	hsa-mir-28
												AAGGAGCTCACAGTCTATTGA	18
												AAGGAGCTCACAGTCTATTG	2
												CAAGGAGCTCACAGTCTATTGA	1
												AGGAGCTCACAGTCTATTGAG	1
28-3p	28	22	37	CACTAGATTGTGAGCTCCTGGA		28-3p	CACTAGATTGTGAGCTCCTGGA	22	39		28-3p	CACTAGATTGTGAGCTCCTGGA	28	hsa-mir-28
28-3p	28	23	10	CACTAGATTGTGAGCTCCTGGAA		28-3p	CACTAGATTGTGAGCTCCTGGAA	23	13			CTAGATTGTGAGCTCCTGGAG	2
												CACTAGATTGTGAGCTCCTGG	2
28-5p	28	21	13	AAGGAGCTCACAGTCTATTGA
				AAGGAGCUCACAGUCUAUUGAG-28
29a	29a	22	30	TAGCACCATCTGAAATCGGTTA		29a	TAGCACCATCTGAAATCGGTTA	22	511		29a	TAGCACCATCTGAAATCGGTTA	116	hsa-mir-29a
						29a	TAGCACCATCTGAAATCGGTT	21	24			TAGCACCATCTGAAATCGGTT	24
						29a	TAGCACCATCTGAAATCGGTTAT	23	11			TAGCACCATCTGAAATCGGT	18
												TAGCACCATCTGAAATCGG	6
												TAGCACCATCTGAA	5
												TAGCACCATCTGAAATCGGTTAT	3
												CTAGCACCATCTGAAATCGGTTA	3
												CTAGCACCATCTGAAATCGGTT	2
												TAGCACCATCTGAAA	1
												TAGCACCATCTGAAATCG	1
											29a*	ACTGATTTCTTTTGGTGTTCAG	3	hsa-mir-29a
												ACTGATTTCTTTTGGTGTTCAGA	1
											29b	TAGCACCATTTGAAATCAGTGTT	18	hsa-mir-29b-2
												TAGCACCATTTGAAATCAGTGT	5	hsa-mir-29b-1, hsa-mir-29b-2
												TAGCACCATTTGAAATCAGT	4	1,2
												TAGCACCATTTGAAATCAGTGTTT	3	1,2
												TAGCACCATTTGAAATCAGTG	1	1,2
												TAGCACCATTTGAAATCAG	1	1,2
						29c	TAGCACCATTTGAAATCGGTTA	22	15
302a	302a	23	54	TAAGTGCTTCCATGTTTTGGTGA
302a	302a	22	18	TAAGTGCTTCCATGTTTTGGTG
302a	302a	22	16	AAGTGCTTCCATGTTTTGGTGA
302a*	302a	22	1113	TAAACGTGGATGTACTTGCTTT
302a*	302a	21	491	TAAACGTGGATGTACTTGCTT
302a*	302a	23	132	CTTAAACGTGGATGTACTTGCTT
302a*	302a	22	109	CTTAAACGTGGATGTACTTGCT
302a*	302a	23	96	ACTTAAACGTGGATGTACTTGCT
302a*	302a	24	86	TAAACGTGGATGTACTTGCTTTGA
302a*	302a	22	80	ACTTAAACGTGGATGTACTTGC
302a*	302a	20	67	TAAACGTGGATGTACTTGCT
302a*	302a	23	24	TAAACGTGGATGTACTTGCTTTG
302a*	302a	28	23	TAAACGTGGATGTACTTGCTTTGAAACT
302a*	302a	23	22	TAAACGTGGATGTACTTGCTTTA
302a*	302a	27	20	TAAACGTGGATGTACTTGCTTTGAAAC
302a*	302a	22	16	TAAACGTGGATGGACTTGCTTT
302a*	302a	22	15	TTAAACGTGGATGTACTTGCTT
302a*	302a	25	12	TAAACGTGGATGTACTTGCTTTGAA
302b	302b	23	60	TAAGTGCTTCCATGTTTTAGTAG
302b	302b	22	26	TAAGTGCTTCCATGTTTTAGTA
302b	302b	21	12	TAAGTGCTTCCATGTTTTAGT
302b	302b	24	12	TAAGTGCTTCCATGTTTTAGTAGT
302c	302c	23	51	AAGTGCTTCCATGTTTCAGTGGT
302c	302c	22	11	AAGTGCTTCCATGTTTCAGTGG
				UAAGUGCUUCCAUGUUUCAGUGG-302c
302d	302d	23	63	TAAGTGCTTCCATGTTTGAGTGT
302d	302d	22	12	AAGTGCTTCCATGTTTGAGTGT
302d*	302d	23	18	ACTTTAACATGGAGGCACTTGCT
302d*	302d	22	15	ACTTTAACATGGAGGCACTTGC
302d*	302d	21	13	ACTTTAACATGGAGGCACTTG
30a	30a	23	22	TGTAAACATCCTCGACTGGAAGC		30a	TGTAAACATCCTCGACTGGAAGCT	24	71		30a	TGTAAACATCCTCGACTGGAAGC	22	hsa-mir-30a
30a	30a	24	22	TGTAAACATCCTCGACTGGAAGCT		30a	TGTAAACATCCTCGACTGGAAGC	23	39			TGTAAACATCCTCGACTGGAAGCT	4
				UGUAAACAUCCUCGACUGGAAG-30a			UGUAAACAUCCUCGACUGGAAG-30a					TGTAAACATCCTCGACTGGAA	1
30a*	30a	22	50	CTTTCAGTCGGATGTTTGCAGC		30a*	CTTTCAGTCGGATGTTTGCAGC	22	83		30a*	CTTTCAGTCGGATGTTTGCAGC	16	hsa-mir-30a
30a*	30a	22	38	CTTTCAGTCGGATGTTTGCAGT		30a*	CTTTCAGTCGGATGTTTGCAGT	22	23			CTTTCAGTCGGATGTTTGCAG	3
						30a*	TTTCAGTCGGATGTTTGCAGC	21	13			CTTTCAGTCGGATGTTTGCAGCT	1
											30b	TGTAAACATCCTACACTCAGC	1	hsa-mir-30b
											30b*	CTGGGAGGTGGATGTTTACTTC	1	hsa-mir-30b
												CTGGGAGGTGGATGTTTAC	1
30c-2*	30c-1; 30c-2	22	16	CTGGGAGAAGGCTGTTTACTCT		30c-2*	CTGGGAGAAGGCTGTTTACTCT	22	14		30c	TGTAAACATCCTACACTCTCAGC	7	hsa-mir-30c-1, hsa-mir-30c-2
												TGTAAACATCCTACACTCTCAGCT	2
30d	30d	24	22	TGTAAACATCCCCGACTGGAAGCT		30d	TGTAAACATCCCCGACTGGAAGCT	24	140		30d	TGTAAACATCCCCGACTGGAAG	9	hsa-mir-30d
				UGUAAACAUCCCCGACUGGAAG-30d		30d	TGTAAACATCCCCGACTGGAAGC	23	36			TGTAAACATCCCCGACTGGAAGCT	9
						30d	TGTAAACATCCCCGACTGGAAGCTT	25	11			TGTAAACATCCCCGACTGGAAGC	6
						30d	TGTAAACATCCCCGACTGGAAG	22	10
						30e	CTTTCAGTCGGATGTTTACAGC	22	117		30e	TGTAAACATCCTTGACTGGAAGCT	3	hsa-mir-30e
						30e	CTTTCAGTCGGATGTTTACAGT	22	84			TGTAAACATCCTTGACTGGAAGC	2
						30e	CTTTCAGTCGGATGTTTACAG	21	14
30e*	30e	22	82	CTTTCAGTCGGATGTTTACAGT							30e*	CTTTCAGTCGGATGTTTACAG	4	hsa-mir-30e
30e*	30e	22	55	CTTTCAGTCGGATGTTTACAGC								CTTTCAGTCGGATGTTTACA	3
30e*	30e	21	14	CTTTCAGTCGGATGTTTACAG								CTTTCAGTCGGATGTTTACAGC	1
320a	320a	22	221	AAAAGCTGGGTTGAGAGGGCGA		320a	AAAAGCTGGGTTGAGAGGGCGA	22	190		320a	AAAAGCTGGGTTGAGAGGGCGA	3	hsa-mir-320a
320a	320a	23	62	AAAAGCTGGGTTGAGAGGGCGAA		320a	AAAAGCTGGGTTGAGAGGGCGAT	23	89			AAGCTGGGTTGAGAGGGCGAAA	1
320a	320a	23	54	AAAAGCTGGGTTGAGAGGGCGAT		320a	AAAAGCTGGGTTGAGAGGGCGAA	23	63			AAAAGCTGGGTTGAGAGGGCGAA	1
320a	320a	22	24	AAAAGCTGGGTTGAGAGGGCGT		320a	AAAAGCTGGGTTGAGAGGGCGAAT	24	20			AAAGCTGGGTTGAGAGGGCGA	1
320a	320a	24	10	AAAAGCTGGGTTGAGAGGGCGAAT		320a	AAAAGCTGGGTTGAGAGGGCGT	22	18			AAAAGCTGGGTTGAGAGGGCGAAA	1
						320a	AAAGCTGGGTTGAGAGGGCGA	21	13
											324-5p	CGCATCCCCTAGGGCATTGGTGT	2	hsa-mir-324
												CGCATCCCCTAGGGCATTGGTG	1
											329	AACACACCTGGTTAACCTCTT	6	hsa-mir-329-1, hsa-mir-329-2
												ACACACCTGGTTAACCTCTT	2
											335	TCAAGAGCAATAACGAAAAATGT	3	hsa-mir-335
												TCAAGAGCAATAACGAAA	2
												TCAAGAGCAATAACGAAAAAT	2
												TCAAGAGCAATAACGAAAAATG	1
											335*	TTTTTCATTATTGCTCCTGACC	8	hsa-mir-335
												TTTTTCATTATTGCTCCTGAC	2
											337-3p	TCCTATATGATGCCTTTCTTC	63	hsa-mir-337
												CTCCTATATGATGCCTTTCTTC	30
												CTCCTATATGATGCCTTTCTT	7
												TCCTATATGATGCCTTTCTT	6
												TCCTATATGATGCCTTTCTTCA	1
												CTCCTATATGATGCCTTTCT	1
												TCCTATATGATGCCTTTCT	1
											339-5p	TCCCTGTCCTCCAGGAGCTCA	1	hsa-mir-339
												TCCCTGTCCTCCAGGAGCTCAC	1
												TCCCTGTCCTCCAGGAGCTCACG	1
											345	GCTGACTCCTAGTCCAGGGCTC	4	hsa-mir-345
												GCTGACTCCTAGTCCAGGGC	1
												GCTGACTCCTAGTCCAGGGCT	1
											361-5p	TTATCAGAATCTCCAGGGGTAC	8	hsa-mir-361
												TTATCAGAATCTCCAGGGGTA	1
												TTATCAGAATCTCCAGGGGTACT	1
											365	TAATGCCCCTAAAAATCC	1	hsa-mir-365-1, hsa-mir-365-2
												TAATGCCCCTAAAAATCCT	1
												TAATGCCCCTAAAAATCCTTA	1
											369-3p	AATAATACATGGTTGATCTTT	18	hsa-mir-369
												AATAATACATGGTTGATCTT	6
												AATAATACATGGTTGATCTTTT	4
												AATAATACATGGTTGATC	1
												ATAATACATGGTTGATCTTT	1
374a	374a	21	24	TTATAATACAACCTGATAAGT		374a	TTATAATACAACCTGATAAGT	21	35		374a	TTATAATACAACCTGATAAGT	2	hsa-mir-374a
				UUAUAAUACAACCUGAUAAGUG-374a			UUAUAAUACAACCUGAUAAGUG-374a					TTATAATACAACCTGATAAGTG	1
374b	374b	22	24	ATATAATACAACCTGCTAAGTG		374b	ATATAATACAACCTGCTAAGTG	22	31
											376a	ATCATAGAGGAAAATCCACGT	207	hsa-mir-376a-1, hsa-mir-376a-2
												AATCATAGAGGAAAATCCACGT	17
												TCATAGAGGAAAATCCACGT	7
												ATCATAGAGGAAAATCCAC	5
												ATCATAGAGGAAAATCCACGTT	4
												ATCATAGAGGAAAATCCACG	4
											376b	ATCATAGAGGAAAATCCATGT	116	hsa-mir-376b
												ATCATAGAGGAAAATCCATGTT	27
												ATCATAGAGGAAAATCCATGTTT	8
												TCATAGAGGAAAATCCATGT	6
												TCATAGAGGAAAATCCATGTTT	5
												ATCATAGAGGAAAATCCAT	2
												ATCATAGAGGAAAATCCATG	1
												ATCATAGAGGAAAATCCATGTTTT	1
												TCATAGAGGAAAATCCATGTT	1
											376c	AACATAGAGGAAATTCCACGT	384	hsa-mir-376c
												ACATAGAGGAAATTCCACGT	25
												AACATAGAGGAAATTCCACGTT	19
												AACATAGAGGAAATTCCACG	5
												AACATAGAGGAAA	4
												AACATAGAGGAAATTCCAC	3
												AAACATAGAGGAAATTCCACGT	3
												AAACATAGAGGAAATTCCACG	2
												AACATAGAGGAAATTCCACGTTT	2
												AACATAGAGGA	2
												ACATAGAGGAAATTCCACGTT	1
												ACATAGAGGAAATTCCAC	1
												AACATAGAGGAAATTCC	1
												TAAACATAGAGGAAATTCCACG	1
												AACATAGAGGAAAT	1
											377*	AGAGGTTGCCCTTGGTGAATTC	6
												AGAGGTTGCCCTTGGTGAAT	2
												AGAGGTTGCCCTTGGTGAATTCG	1
												AGAGGTTGCCCTTGGTGAATT	1
											382	GAAGTTGTTCGTGGTGGATTCG	15	hsa-mir-382
												GAAGTTGTTCGTGGTGGATTC	7
												GAAGTTGTTCGTGGTGGATT	5
												GAAGTTGTTCGTGGTGGAT	4
												AGTTGTTCGTGGTGGATTC	2
												AGTTGTTCGTGGTGGATTCGCT	1
												AAGTTGTTCGTGGTGGAT	1
												AAGTTGTTCGTGGTGGATTC	1
											409-3p	CGAATGTTGCTCGGTGAACCCCT	2
												GAATGTTGCTCGGTGAACCCCT	2
												CGAATGTTGCTCGGTGAACCCC	1
												CGAATGTTGCTCGGTGAACCC	1
											409-5p	GGTTACCCGAGCAAC	1	hsa-mir-409
											411	TAGTAGACCGTATAGCGTACG	1	hsa-mir-411
											411*	TATGTAACACGGTCCACTAAC	14	hsa-mir-411
												TATGTAACACGGTCCACTAA	12
											424*	CAAAACGTGAGGCGCTGCTATA	2	hsa-mir-424
												CAAAACGTGAGGCGCTGCTAT	1
											424	CAGCAGCAATTCATGTTTTGAA	51	hsa-mir-424
												CAGCAGCAATTCATGTTTTGA	20
												CAGCAGCAATTCATGTTTTG	1
											425	AATGACACGATCACTCCCGTTGAGT	6	hsa-mir-425
												ATGACACGATCACTCCCGTTGAGT	1
												AATGACACGATCACTCCCGTTGAG	1
											425*	TCGGGAATGTCGTGTCCGCCC	1	hsa-mir-425
												TCGGGAATGTCGTGTCCGCC	1
												CATCGGGAATGTCGTGTCCGCC	1
											432	TCTTGGAGTAGGTCATTGGGTGG	9	hsa-mir-432
												TCTTGGAGTAGGTCATTGGGTG	2
												TTGGAGTAGGTCATTGGGTGG	1
											433	ATCATGATGGGCTCCTCGGTGT	3	hsa-mir-433
												ATCATGATGGGCTCCTCGGTG	1
												ATCATGATGGGCTCCTCGGT	1
						450b	TTTTGCAATATGTTCCTGAAT	21	12
						542-3p	TGTGACAGATTGATAACTGAAA	22	16
548f	548f-1; 548f-2; 548f-3; 548f-4; 548f-5	22	11	AAAACTGTAATTACTTTTGGAC
				AAAAACUGUAAUUACUUUU-548f
											455-3p	GCAGTCCATGGGCATATACAC	4	hsa-mir-455
												ATGCAGTCCATGGGCATAT	3
												GCAGTCCATGGGCATATACA	2
												ATGCAGTCCATGGGCATATACAC	1
												TGCAGTCCATGGGCATATACAC	1
												GCAGTCCATGGGCATATACACT	1
												ATGCAGTCCATGGGCATATAC	1
											483-5p	AGACGGGAGGAAAGAAGGGAGT	1	hsa-mir-483
												AAGACGGGAGGAAAGAAGGGAG	1
											484	TCAGGCTCAGTCCCCTCCCGAT	4	hsa-mir-484
												TCAGGCTCAGTCCCCTCCCGA	2
											485-5p	AGAGGCTGGCCGTGATGAATTCG	2	hsa-mir-485
												AGAGGCTGGCCGTGATGAATT	2
											487b	AATCGTACAGGGTCATCCACTT	2	hsa-mir-487b
												ATCGTACAGGGTCATCCACTTT	1
											490-5p	CCATGGATCTCCAGGTGGGT	3	hsa-mir-490
												CCATGGATCTCCAGGTGGGTCA	1
												CCATGGATCTCCAGGTGGG	1
											491-5p	AGTGGGGAACCCTTCCATGAGGA	26	hsa-mir-491
												AGTGGGGAACCCTTCCATGAGG	2
												TGGGGAACCCTTCCATGAGGA	1
												TGGGGAACCCTTCCATGAGGAGT	1
												AGTGGGGAACCCTTCCATGA	1
												AGTGGGGAACCCTTCCATG	1
											493*	TTGTACATGGTAGGCTTTCATT	91	hsa-mir-493
												TTGTACATGGTAGGCTTTCAT	20
												TTGTACATGGTAGGCTTTCA	5
												TTGTACATGGTAGGCTTTC	3
											494	TGAAACATACACGGGAAACCTCT	4	hsa-mir-494
												TGAAACATACACGGGAAAC	2
												TGAAACATACACGGGAAACC	1
											495	AAACAAACATGGTGCACTTCTT	90	hsa-mir-495
												AAACAAACATGGTGCACTTCTTT	71
												AACAAACATGGTGCACTTCTT	21
												AAACAAACATGGTGCACTTCTTTT	16
												AACAAACATGGTGCACTTCTTT	13
												AAACAAACATGGTGCACTTCT	13
												AAACAAACATGGTGCACTT	4
												AACAAACATGGTGCACTTCTTTT	3
												AAACAAACATGGTGCACTTC	2
												ACAAACATGGTGCACTTCTTTTT	1
												AACAAACATGGTGCACTTCTTTTT	1
												ACAAACATGGTGCACTTCTTTT	1
												AACAAACATGGTGCACTTC	1
												AACAAACATGGTGCACTTCT	1
											501-3p	ATGCACCCGGGCAAGGATTCT	1	hsa-mir-501
											501-5p	AATCCTTTGTCCCTGGGTGAGAGT	1	hsa-mir-501
											539	AGAAATTATCCTTGGTGTGTTC	1	hsa-mir-539
												GGAGAAATTATCCTTGGTGTGT	1
												GGAGAAATTATCCTTGGTGTGTT	1
											542-3p	TGTGACAGATTGATAACTGAAA	3	hsa-mir-542
												TGTGACAGATTGATAACTGAAAG	1
											652	AATGGCGCCACTAGGGTTGTGC	1	hsa-mir-652
												ATGGCGCCACTAGGGTTGTG	1
											654-5p	TGGTGGGCCGCAGAACATGTGC	3	hsa-mir-654
												TGGTGGGCCGCAGAACATGTGCT	1
												TGGTGGGCCGCAGAACATGT	1
											654-3p	TATGTCTGCTGACCATCACC	2	hsa-mir-654
												CATATGTCTGCTGACCATCACC	1
												TATGTCTGCTGACCATCAC	1
708*	708	22	11	AACTAGACTGTGAGCTTCTAGA
				CAACUAGACUGUGAGCUUCUAG-708*
						9*	ATAAAGCTAGATAACCGAAAGT	22	643
						9*	TAAAGCTAGATAACCGAAAGTA	22	216
						9*	ATAAAGCTAGATAACCGAAAGTA	23	145
						9*	TAAAGCTAGATAACCGAAAGT	21	71
						9*	TAAAGCTAGATAACCGAAAGTAT	23	66
						9*	TAAAGCTAGATAACCGAAAGTAA	23	53
						9*	ATAAAGCTAGATAACCGAAAGTAT	24	28
						9*	ATAAAGCTAGATAACCGAAAG	21	19
						9*	ATAAAGCTAGATAACCGAAAGTAA	24	14
						9*	ATAAAGCTAGATAACCGAAA	20	10
92a	92a-1; 92a-2	22	18	TATTGCACTTGTCCCGGCCTGT		92a	TATTGCACTTGTCCCGGCCTGT	22	34		92a	TATTGCACTTGTCCCGGCCTGT	5	hsa-mir-92a-1, hsa-mir-92a-2
												TATTGCACTTGTCCCGGCC	1
												ATTGCACTTGTCCCGGCCTGT	1
92b	92b	22	19	TATTGCACTCGTCCCGGCCTCC		92b	TATTGCACTCGTCCCGGCCTCC	22	530
						92b	TATTGCACTCGTCCCGGCCTC	21	96
						92b	TATTGCACTCGTCCCGGCCTCCT	23	35
						92b	TATTGCACTCGTCCCGGCCT	20	29
						92b	TATTGCACTCGTCCCGGCCTCA	22	28
						92b	TATTGCACTCGTCCCGGCCTCT	22	23
						92b	TATTGCACTCGTCCCGGCCTCCAT	24	22
						92b	TATTGCACTCGTCCCGGCCTCCTAT	25	22
						92b	TATTGCACTCGTCCCGGCCTCCA	23	17
						92b	TATTGCACTCGTCCCGGCCTCCATC	25	17
						92b	TATTGCACTCGTCCCGGCC	19	12
92b*	92b	24	12	AGGGACGGGACGCGGTGCAGTGTT		92b*	AGGGACGGGACGCGGTGCAGTGT	23	77
92b*	92b	23	10	AGGGACGGGACGCGGTGCAGTGT		92b*	AGGGACGGGACGCGGTGCAGTGTT	24	60
				AGGGACGGGACGCGGUGCAGUG-92b*		92b*	AGGGACGGGACGCGGTGCAGT	21	18
						92b*	AGGGACGGGACGCGGTGCAGTGTTT	25	18
							AGGGACGGGACGCGGUGCAGUG-92b*
						99a	AACCCGTAGATCCGATCTTGTG	22	30
						99a	AACCCGTAGATCCGATCTTGT	21	14
99b	99b	21	25	CACCCGTAGAACCGACCTTGC		99b	CACCCGTAGAACCGACCTTGC	21	63
99b	99b	22	22	CACCCGTAGAACCGACCTTGCG		99b	CACCCGTAGAACCGACCTTGCG	22	54
let-7a	let-7a-1; let-7a-2; let-7a-3	22	20	TGAGGTAGTAGGTTGTATAGTT		let-7a	TGAGGTAGTAGGTTGTATAGTT	22	2798		let-7a	TGAGGTAGTAGGTTGTATAGTT	1222
						let-7a	TGAGGTAGTAGGTTGTATAGT	21	525			TGAGGTAGTAGGTTGTATAGT	712
						let-7a	TGAGGTAGTAGGTTGTATAGTTA	23	146			TGAGGTAGTAGGTTGTATAG	55
						let-7a	TGAGGTAGTAGGTTGTATAGTTT	23	100			TGAGGTAGTAGGTTGTATAGTTT	37
						let-7a	TGAGGTAGTAGGTTGTATAG	20	29			TGAGGTAGTAGGTTGTATA	15
						let-7a	TGAGGTAGTAGGTTGTATAGTTAA	24	12			GTGAGGTAGTAGGTTGTATAGT	4
						let-7a	TGAGGTAGTAGGTTGTAT	18	11			TGAGGTAGTAGGTTGTATAGTTTT	3
						let-7a	TGAGGTAGTAGGGTGTATAGTT	22	10			ATGAGGTAGTAGGTTGTATAGTT	2
												TTGAGGTAGTAGGTTGTATAGT	1
												TTGAGGTAGTAGGTTGTATAGTT	1
						let-7b	TGAGGTAGTAGGTTGTGTGGTT	22	253		let-7b	TGAGGTAGTAGGTTGTGTGGTT	90
						let-7b	TGAGGTAGTAGGTTGTGTGGT	21	50			TGAGGTAGTAGGTTGTGTGGT	58
						let-7b	TGAGGTAGTAGGTTGTGTGGTTT	23	38			TGAGGTAGTAGGTTGTGTGGTTT	41
						let-7b	TGAGGTAGTAGGTTGTGTGGTTA	23	24			TGAGGTAGTAGGTTGTGTGG	15
												TGAGGTAGTAGGTTGTGTG	3
												TGAGGTAGTAGGTTGTGT	3
												GAGGTAGTAGGTTGTGTGGTT	1
						let-7c	TGAGGTAGTAGGTTGTATGGTT	22	399		let-7c	TGAGGTAGTAGGTTGTATGGTT	12
						let-7c	TGAGGTAGTAGGTTGTATGGTTA	23	35			TGAGGTAGTAGGTTGTATGGT	1
						let-7c	TGAGGTAGTAGGTTGTATGGT	21	23
						let-7c	TGAGGTAGTAGGTTGTATGGTTT	23	18
						let-7d	AGAGGTAGTAGGTTGCATAGTT	22	156		let-7d	AGAGGTAGTAGGTTGCATAGTT	1072
						let-7d	AGAGGTAGTAGGTTGCATAGTTT	23	15			AGAGGTAGTAGGTTGCATAGT	99
						let-7d	AGAGGTAGTAGGTTGCATAGT	21	12			AGAGGTAGTAGGTTGCATAGTTT	72
												GAGGTAGTAGGTTGCATAGTT	34
												AGAGGTAGTAGGTTGCATAG	30
												GAGGTAGTAGGTTGCATAGT	5
												AAGAGGTAGTAGGTTGCATAGTT	3
												AGAGGTAGTAGG	3
												AGAGGTAGTAGGTTGCATAGTTTT	2
												AAGAGGTAGTAGGTTGCATAG	1
												AGAGGTAGTAGGTTGCATA	1
												GAGGTAGTAGGTTGCATAGTTT	1
											let-7d*	TATACGACCTGCTGCCTTTCT	1
						let-7e	TGAGGTAGGAGGTTGTATAGTT	22	198
						let-7e	TGAGGTAGGAGGTTGTATAGT	21	44
						let-7e	TGAGGTAGGAGGTTGTATAGTTT	23	38
						let-7e	TGAGGTAGGAGGTTGTATAGTTA	23	31
						let-7f	TGAGGTAGTAGATTGTATAGTT	22	3135		let-7f	TGAGGTAGTAGATTGTATAGTT	131
						let-7f	TGAGGTAGTAGATTGTATAGT	21	649			TGAGGTAGTAGATTGTATAGT	101
						let-7f	TGAGGTAGTAGATTGTATAGTTA	23	261			TGAGGTAGTAGA	19
						let-7f	TGAGGTAGTAGATTGTATAGTTT	23	150			TGAGGTAGTAGATTGTATAG	14
						let-7f	TGAGGTAGTAGATTGTATAG	20	37			TGAGGTAGTAGATTGTATA	10
						let-7f	TGAGGTAGTAGATTGTAT	18	19			ATGAGGTAGTAGATTGTATAGT	4
						let-7f	TGAGGTAGTAGATTGTATAGTTATC	25	17			TGAGGTAGTAGATTGTATAGTTT	2
						let-7f	TGAGGTAGTAGATTGTATA	19	17			ATGAGGTAGTAGATTGTATAGTT	2
						let-7f	TGAGGTAGTAGATTGTATAGTTC	23	12			TGAGGTAGTAGATTGTAT	2
						let-7f	TGAGGTAGTAGATTGTATAGTTG	23	11			TGAGGTAGTAGAT	1
												TGAGGTAGTAGATT	1
						let-7g	TGAGGTAGTAGTTTGTACAGTT	22	146		let-7g	TGAGGTAGTAGTTTGTACAGTT	91
						let-7g	TGAGGTAGTAGTTTGTACAGT	21	40			TGAGGTAGTAGTTTGTACAGT	65
												TGAGGTAGTAGTTTGTACAG	8
												TGAGGTAGTAGTTTGTAC	4
												TGAGGTAGTAGTTTGTACAGTTT	3
						let-7i	TGAGGTAGTAGTTTGTGCTGTT	22	95		let-7i	TGAGGTAGTAGTTTGTGCTGTT	26
						let-7i	TGAGGTAGTAGTTTGTGCTGT	21	16			TGAGGTAGTAGTTTGTGCTGT	7
						let-7i	TGAGGTAGTAGTTTGTGCTGTTT	23	16			TGAGGTAGTAGTTTGTGC	5
						let-7i	TGAGGTAGTAGTTTGTGCTGTTA	23	10			TGAGGTAGTAGTTTGTGCT	2
											let-7i*	CTGCGCAAGCTACTGCCTTGCT	1
											299-3p	TATGTGGGATGGTAAACCGCT	2	hsa-mir-299
												TATGTGGGATGGTAAACCGCTT	1
											1180	TTTCCGGCTCGCGTGGGTGTGT	11	hsa-mir-1180
												TTTCCGGCTCGCGTGGGTGTGTAG	1
											1185	AGAGGATACCCTTTGTATGTTCA	2	hsa-mir-1185-1, hsa-mir-1185-2
												AGAGGATACCCTTTGTATGTTC	7
											1255b	CGGATGAGCAAAGAAAGTGGTT	1	hsa-mir-1255b-1, hsa-mir-1255b-2
											1274b	GTCCCTGTTCGGGCGCCA	2	hsa-mir-1274b
											1285	TCTGGGCAACAAAGTGAGA	1	hsa-mir-1285-1, hsa-mir-1285-2
											1296	TTAGGGCCCTGGCTCCATC	1	hsa-mir-1296
												TTAGGGCCCTGGCTCCATCT	1
											1301	TGCAGCTGCCTGGGAGTGAC	1	hsa-mir-1301
											1305	TTTCAACTCTAATGGGAGAGAC	1	hsa-mir-1305
1308	Removed from mirBASE	22	11	GCATGGGTGGTTCAGTGGTAGA							1308	GCATGGGTGGTTCAGT	3	hsa-mir-1308
												GCATGGGTGGTTCAGTGG	2
											1826	ATTGATCATCGACACTTCGAAC	1	hsa-mir-1826
											1974	ATTGGTCGTGGTTGTAGTCCGTGCG	1	hsa-mir-1974
											2110	TTGGGGAAACGGCCGCTGAGTGAG	1

## Sheet: ESNSMS2
		Human Embryonic Stem Cells					Neural Progenitor Stem Cells					Mesenchymal Stem Cells
hsa-miR-	hairpin	Sequence	Length	Seq.no.		hsa-miR-	Sequence	Length	Seq.no.		hsa-miR-	Sequence	Length		Seq.no.
7	7-1,7-2,7-3					7	TGGAAGACTAGTGATTTTGTTGTT	24	112		7
							TGGAAGACTAGTGATTTTGTTGT	23	31
9	9-1,9-2,9-3					9	TCTTTGGTTATCTAGCTGTATGA	23	587		9
							CTTTGGTTATCTAGCTGTATGA	22	116
							TCTTTGGTTATCTAGCTGTATG	22	49
							TCTTTGGTTATCTAGCTGTATGAA	24	37
							CTTTGGTTATCTAGCTGTATGAA	23	15
							TCTTTGGTTATCTAGCTGTAT	21	13
							TCTTTGGTTATCTAGC	16	13
							TTTGGTTATCTAGCTGTATGA	21	10
9*	9-1,9-2,9-3					9*	ATAAAGCTAGATAACCGAAAGT	22	643		9*
							TAAAGCTAGATAACCGAAAGTA	22	216
							ATAAAGCTAGATAACCGAAAGTA	23	145
							TAAAGCTAGATAACCGAAAGT	21	71
							TAAAGCTAGATAACCGAAAGTAT	23	66
							TAAAGCTAGATAACCGAAAGTAA	23	53
							ATAAAGCTAGATAACCGAAAGTAT	24	28
							ATAAAGCTAGATAACCGAAAG	21	19
							ATAAAGCTAGATAACCGAAAGTAA	24	14
							ATAAAGCTAGATAACCGAAA	20	10
10a	10a					10a	TACCCTGTAGATCCGAATTTGT	22	14		10a	TACCCTGTAGATCCGAATTTGT	22		13
												ACCCTGTAGATCCGAATTTGTG	22		8
												ACCCTGTAGATCCGAATTTGT	21		4
												TACCCTGTAGATCCGAAT	18		3
												TACCCTGTAGATCCGAATTTGTG	23		3
												ACCCTGTAGATCCGAATTTG	20		1
												ACCCTGTAGATCCGAATT	18		1
												TACCCTGTAGATCCGAATT	19		1
												CCCTGTAGATCCGAATTTGTG	21		1
10a*	10a					10a*					10a*	CAAATTCGTATCTAGGGGAAT	21		2
15a	15a					15a	TAGCAGCACATAATGGTTTGTG	22	12		15a	TAGCAGCACATAATGGTTTGTG	22		24
							TAGCAGCACATAATGGTTTGT	21	12			TAGCAGCACATAATGGTTTGT	21		4
15b	15b					15b					15b	TAGCAGCACATCATGGTTTACA	22		101
												TAGCAGCACATCATGGTTTAC	21		31
												TAGCAGCACATCATGGTTTACAT	23		4
												TAGCAGCACATCATGGTT	18		2
												TAGCAGCACATCATGGTTTA	20		2
												TAGCAGCACATCATGGT	17		1
16-2*						16-2*					16-2*	ACCAATATTACTGTGCTGCTTTA	23		4
												CCAATATTACTGTGCTGCTTTA	22		2
												ACCAATATTACTGTGCTGCTTT	22		1
												CCAATATTACTGTGCTGCTTT	21		1
												ACCAATATTACTGTGCTG	18		1
16	16-1; 16-2	TAGCAGCACGTAAATATTGGCG	22	19		16	TAGCAGCACGTAAATATTGGCG	22	107		16	TAGCAGCACGTAAATATTGGCG	22		47
		TAGCAGCACGTAAATATTGGCGT	23	11			TAGCAGCACGTAAATATTGGCGT	23	43			TAGCAGCACGTAAATATTGGCGT	23		32
												TAGCAGCACGTAAATATTGGC	21		25
												TAGCAGCACGT	11		3
												TAGCAGCACGTAAATATTG	19		1
												TAGCAGCACGTAAATATT	18		1
												TAGCAGCACGTAAA	14		1
												TAGCAGCACGTA	12		1
												AGCAGCACGTAAATATTGGCGT	22		1
17	17	CAAAGTGCTTACAGTGCAGGTAG	23	39		17	CAAAGTGCTTACAGTGCAGGTAG	23	41		17	CAAAGTGCTTACAGTGCAGGTAG	23		111
		CAAAGTGCTTACAGTGCAGGT	21	19								CAAAGTGCTTACAGTGCAGGTA	22		8
												CAAAGTGCTTACAGTGCAGGTAGT	24		3
												TCAAAGTGCTTACAGTGCAGGT	22		3
												CAAAGTGCTTACAGTGCAGGT	21		1
												TCAAAGTGCTTACAGTGCAGGTA	23		1
18a	18a					18a					18a	TAAGGTGCATCTAGTGCAGATAG	23		11
												TAAGGTGCATCTAGTGCAGAT	21		4
19b	19b-1; 19b-2	TGTGCAAATCCATGCAAAACTGA	23	10		19b	TGTGCAAATCCATGCAAAACTGA	23	11		19b	TGTGCAAATCCATGCAAAACTGA	23		14
												TGTGCAAATCCATGCAAAACTG	22		1
												GTGCAAATCCATGCAAAACTGA	22		1
20a	20a					20a	TAAAGTGCTTATAGTGCAGGTAG	23	10		20a	TAAAGTGCTTATAGTGCAGGTAG	23		2
												TAAAGTGCTTATAGTGCAGG	20		1
20a*	20a					20a*					20a*	ACTGCATTATGAGCACTTAAAGT	23		1
												ACTGCATTATGAGCACTTAAAG
20b	20b	CAAAGTGCTCATAGTGCAGGTAG	23	33		20b					20b
21	21	TAGCTTATCAGACTGATGTTGAC	23	324		21	TAGCTTATCAGACTGATGTTGAC	23	2452		21	TAGCTTATCAGACTGATGTTGAC	23		496
		TAGCTTATCAGACTGATGTTGA	22	80			TAGCTTATCAGACTGATGTTGA	22	462			TAGCTTATCAGACTGATGTTGA	22		337
		TAGCTTATCAGACTGATGTTGACA	24	16			TAGCTTATCAGACTGATGTTGACA	24	112			TAGCTTATCAGACTGATGTTG	21		22
		TAGCTTATCAGACTGATGTTGAA	23	10			TAGCTTATCAGACTGATGTTGACT	24	49			TAGCTTATCAGACTGATGT	19		9
							AGCTTATCAGACTGATGTTGAC	22	21			TAGCTTATCAGACTGATGTTGACT	24		7
							TAGCTTATCAGACTGATGTTGAA	23	20			TAGCTTATCAGACTGATGTT	20		4
							TTATCAGACTGATGTTGACTAGC	23	11			TAGCTTATCAGAC	13		1
												TAGCTTATCAGA	12		1
												AGCTTATCAGACTGATGTTGA	21		1
												TAGCTTATCAGACTGATG	18		1
												TAGCTTATCAGACTGA	16		1
21*	21					21*					21*	CAACACCAGTCGATGGGCTGTC	22		3
												CAACACCAGTCGATGGGCTGT
22	22					22					22	AAGCTGCCAGTTGAAGAACTGT	22		400
												AAGCTGCCAGTTGAAGAACTG	21		16
												AGCTGCCAGTTGAAGAACTGT	21		5
												AAGCTGCCAGTTGAAGAACT	20		3
												AAGCTGCCAGTTGAAGAAC	19		2
												AAGCTGCCAGTTGAAGAA	18		1
												AAAGCTGCCAGTTGAAGAACTGT	23		1
												AAGCTGCCAGTTGAAGAACTGTT	23		1
22*	22					22*					22*	AGTTCTTCAGTGGCAAGCTTTA	22		4
												AGTTCTTCAGTGGCAAGCTTT	21		2
23a	23a					23a	ATCACATTGCCAGGGATTTCCA	22	21		23a	ATCACATTGCCAGGGATTTCCA	22		712
							ATCACATTGCCAGGGATTTCC	21	13			ATCACATTGCCAGGGATTTCC	21		601
							ATCACATTGCCAGGGATTTCCAA	23	12			ATCACATTGCCAGGGATTTCCAA	23		278
												TCACATTGCCAGGGATTTCCAAC	23		105
												ATCACATTGCCAGGGATTTC	20		88
												TCACATTGCCAGGGATTTCCA	21		64
												TCACATTGCCAGGGATTTCC	20		33
												ATCACATTGCCAGGGATTTCCAAC	24		31
												TCACATTGCCAGGGATTTCCAA	22		28
												TCACATTGCCAGGGATTTC	19		12
												ATCACATTGCCAGGGATTT	19		7
												AATCACATTGCCAGGGATTTCCA	23		6
												CAAATCACATTGCCAGGGATTTC	23		1
												CACATTGCCAGGGATTTCCAA	21		1
23b	23b					23b	ATCACATTGCCAGGGATTACCACT	24	13		23b	ATCACATTGCCAGGGATTACCAC	23		50
												TCACATTGCCAGGGATTACCAC	22		10
												ATCACATTGCCAGGGATTACCA	22		6
												ATCACATTGCCAGGGATTACC	21		4
												ATCACATTGCCAGGGATTAC	20		3
												AATCACATTGCCAGGGATTACCAC	24		1
												TCACATTGCCAGGGATTAC	19		1
23b*	23b					23b*					23b*	TGGGTTCCTGGCATGCTGATTT	22		1
24	24-1; 24-2	TGGCTCAGTTCAGCAGGAACAG	22	11		24	TGGCTCAGTTCAGCAGGAACAGT	23	187		24	TGGCTCAGTTCAGCAGGAACAG	22		86
							TGGCTCAGTTCAGCAGGAACAG	22	66			TGGCTCAGTTCAGCAGGAAC	20		24
							TGGCTCAGTTCAGCAGGAAC	20	10			TGGCTCAGTTCAGCAGGAACA	21		5
												TGGCTCAGTTCAGCAGGA	18		2
												TGGCTCAGTTCAGCAGGAA	19		1
25	25	CATTGCACTTGTCTCGGTCTGA	22	98		25	CATTGCACTTGTCTCGGTCTGA	22	139		25	CATTGCACTTGTCTCGGTCTGA	23		2
												CATTGCACTTGTC	13		1
25*	25	AGGCGGAGACTTGGGCAATTGCT	23	23		25*	AGGCGGAGACTTGGGCAATTGCT	23	14		25*
		AGGCGGAGACTTGGGCAATTGC	22	10			AGGCGGAGACTTGGGCAATTGC	22	10
		AGGCGGAGACUUGGGCAAUUG
26a	26a-1; 26a-2	TTCAAGTAATCCAGGATAGGCT	22	38		26a	TTCAAGTAATCCAGGATAGGCT	22	289		26a	TTCAAGTAATCCAGGATAGGCT	22		619
							TTCAAGTAATCCAGGATAGGCTAT	24	29			TTCAAGTAATCCAGGATAGGC	21		94
							TTCAAGTAATCCAGGATAGGCTA	23	26			TTCAAGTAATCCAGGATAGG	20		14
							TTCAAGTAATCCAGGATAGGCTT	23	23			TTCAAGTAATCCAGGATAG	19		5
							TTCAAGTAATCCAGGATAGGC	21	14			TTCAAGTAATCCAGGATA	18		3
												TCAAGTAATCCAGGATAGGCT	21		2
												ATTCAAGTAATCCAGGATAGGCT	23		1
												TTCAAGTAATCCAGGAT	17		1
												TTCAAGTAATCCAGGA	16		1
26b	26b					26b	TTCAAGTAATTCAGGATAGGTT	22	28		26b	TTCAAGTAATTCAGGATAGGTT	22		3
							TTCAAGTAATTCAGGATAGGT		miRBASE			TTCAAGTAATTCAGGATAG	19		2
												TTCAAGTAATTCAGGATAGG	20		1
27a	27a					27a	TTCACAGTGGCTAAGTTCCG	20	25		27a	TTCACAGTGGCTAAGTTCCGC	21		28
							TTCACAGTGGCTAAGTTCCGC	21	13			TTCACAGTGGCTAAGTTCCG	20		2
27b	27b					27b	TTCACAGTGGCTAAGTTCTGC	21	110		27b	TTCACAGTGGCTAAGTTCTG	20		2
							TTCACAGTGGCTAAGTTCTG	20	20			TTCACAGTGGCTAAGTTCTGC	21		1
							TTCACAGTGGCTAAGTTCTGCA	22	10
27b*	27b					27b*					27b*	AGAGCTTAGCTGATTGGTGAACA	23		1
												AGAGCTTAGCTGATTGGTGAAC
28-5p	28-5p					28-5p					28-5p	AAGGAGCTCACAGTCTATTGAG	22		19
												AAGGAGCTCACAGTCTATTGA	21		18
												AAGGAGCTCACAGTCTATTG	20		2
												CAAGGAGCTCACAGTCTATTGA	22		1
												AGGAGCTCACAGTCTATTGAG	21		1
28-3p	28	CACTAGATTGTGAGCTCCTGGA	22	37		28-3p	CACTAGATTGTGAGCTCCTGGA	22	39		28-3p	CACTAGATTGTGAGCTCCTGGA	21		28
		CACTAGATTGTGAGCTCCTGGAA	23	10			CACTAGATTGTGAGCTCCTGGAA	23	13			CTAGATTGTGAGCTCCTGGAG	20		2
												CACTAGATTGTGAGCTCCTGG	20		2
28-5p	28	AAGGAGCTCACAGTCTATTGA	21	13
		AAGGAGCUCACAGUCUAUUGAG-28
29a	29a	TAGCACCATCTGAAATCGGTTA	22	30		29a	TAGCACCATCTGAAATCGGTTA	22	511		29a	TAGCACCATCTGAAATCGGTTA	21		116
							TAGCACCATCTGAAATCGGTT	21	24			TAGCACCATCTGAAATCGGTT	20		24
							TAGCACCATCTGAAATCGGTTAT	23	11			TAGCACCATCTGAAATCGGT	19		18
												TAGCACCATCTGAAATCGG	18		6
												TAGCACCATCTGAA	14		5
												TAGCACCATCTGAAATCGGTTAT	23		3
												CTAGCACCATCTGAAATCGGTTA	23		3
												CTAGCACCATCTGAAATCGGTT	22		2
												TAGCACCATCTGAAA	15		1
												TAGCACCATCTGAAATCG	18		1
29a*	29a					29a*					29a*	ACTGATTTCTTTTGGTGTTCAG	22		3
												ACTGATTTCTTTTGGTGTTCAGA	23		1
29b	29b-1, 29b-2					29b					29b	TAGCACCATTTGAAATCAGTGTT	23		18
												TAGCACCATTTGAAATCAGTGT	22		5
												TAGCACCATTTGAAATCAGT	20		4
												TAGCACCATTTGAAATCAGTGTTT	24		3
												TAGCACCATTTGAAATCAGTG	21		1
												TAGCACCATTTGAAATCAG	19		1
29c	29c					29c	TAGCACCATTTGAAATCGGTTA	22	15		29c
30a	30a	TGTAAACATCCTCGACTGGAAGC	23	22		30a	TGTAAACATCCTCGACTGGAAGCT	24	71		30a	TGTAAACATCCTCGACTGGAAGC	23		22
		TGTAAACATCCTCGACTGGAAGCT	24	22			TGTAAACATCCTCGACTGGAAGC	23	39			TGTAAACATCCTCGACTGGAAGCT	24		4
		UGUAAACAUCCUCGACUGGAAG					UGUAAACAUCCUCGACUGGAAG					TGTAAACATCCTCGACTGGAA	21		1
30a*	30a	CTTTCAGTCGGATGTTTGCAGC	22	50		30a*	CTTTCAGTCGGATGTTTGCAGC	22	83		30a*	CTTTCAGTCGGATGTTTGCAGC	22		16
		CTTTCAGTCGGATGTTTGCAGT	22	38			CTTTCAGTCGGATGTTTGCAGT	22	23			CTTTCAGTCGGATGTTTGCAG	21		3
							TTTCAGTCGGATGTTTGCAGC	21	13			CTTTCAGTCGGATGTTTGCAGCT	23		1
30b	30b					30b					30b	TGTAAACATCCTACACTCAGC	21		1
												TGTAAACATCCTACACTCAGCT
30b*	30b*					30b*					30b*	CTGGGAGGTGGATGTTTACTTC	22		1
												CTGGGAGGTGGATGTTTAC			1
30c-2*	30c-1; 30c-2	CTGGGAGAAGGCTGTTTACTCT	22	16		30c-2*	CTGGGAGAAGGCTGTTTACTCT	22	14		30c	TGTAAACATCCTACACTCTCAGC	23		7
												TGTAAACATCCTACACTCTCAGCT			2
30d	30d	TGTAAACATCCCCGACTGGAAGCT	24	22		30d	TGTAAACATCCCCGACTGGAAGCT	24	140		30d	TGTAAACATCCCCGACTGGAAG	22		9
		UGUAAACAUCCCCGACUGGAAG					TGTAAACATCCCCGACTGGAAGC	23	36			TGTAAACATCCCCGACTGGAAGCT	24		9
							TGTAAACATCCCCGACTGGAAGCTT	25	11			TGTAAACATCCCCGACTGGAAGC	23		6
							TGTAAACATCCCCGACTGGAAG	22	10
30e	30e					30e	CTTTCAGTCGGATGTTTACAGC	22	117		30e	TGTAAACATCCTTGACTGGAAGCT	24		3
							CTTTCAGTCGGATGTTTACAGT	22	84			TGTAAACATCCTTGACTGGAAGC	23		2
							CTTTCAGTCGGATGTTTACAG	21	14
30e*	30e	CTTTCAGTCGGATGTTTACAGT	22	82		30e*					30e*	CTTTCAGTCGGATGTTTACAG	21		4
		CTTTCAGTCGGATGTTTACAGC	22	55								CTTTCAGTCGGATGTTTACA	20		3
		CTTTCAGTCGGATGTTTACAG	21	14								CTTTCAGTCGGATGTTTACAGC	22		1
31	31	AGGCAAGATGCTGGCATAGCTG	22	31		31					31	AGGCAAGATGCTGGCATAGCTGT	23		30
		AGGCAAGATGCTGGCATAGCT	21	27								AGGCAAGATGCTGGCATAGCTG	22		29
		AGGCAAGATGCTGGCATAGCTGT	23	19								AGGCAAGATGCTGGCATAGCT	21		19
												AGGCAAGATGCTGGCATAGC	20		5
												GGCAAGATGCTGGCATAGCTG	21		3
												GGCAAGATGCTGGCATAGC	19		1
												GGCAAGATGCTGGCATAGCT	20		1
												GGCAAGATGCTGGC	14		1
92a	92a-1; 92a-2	TATTGCACTTGTCCCGGCCTGT	22	18		92a	TATTGCACTTGTCCCGGCCTGT	22	34		92a	TATTGCACTTGTCCCGGCCTGT	22		5
												TATTGCACTTGTCCCGGCC	19		1
												ATTGCACTTGTCCCGGCCTGT	21		1
92b	92b	TATTGCACTCGTCCCGGCCTCC	22	19		92b	TATTGCACTCGTCCCGGCCTCC	22	530		92b
							TATTGCACTCGTCCCGGCCTC	21	96
							TATTGCACTCGTCCCGGCCTCCT	23	35
							TATTGCACTCGTCCCGGCCT	20	29
							TATTGCACTCGTCCCGGCCTCA	22	28
							TATTGCACTCGTCCCGGCCTCT	22	23
							TATTGCACTCGTCCCGGCCTCCAT	24	22
							TATTGCACTCGTCCCGGCCTCCTAT	25	22
							TATTGCACTCGTCCCGGCCTCCA	23	17
							TATTGCACTCGTCCCGGCCTCCATC	25	17
							TATTGCACTCGTCCCGGCC	19	12
92b*	92b	AGGGACGGGACGCGGTGCAGTGTT	24	12		92b*	AGGGACGGGACGCGGTGCAGTGT	23	77		92b*
		AGGGACGGGACGCGGTGCAGTGT	23	10			AGGGACGGGACGCGGTGCAGTGTT	24	60
		AGGGACGGGACGCGGUGCAGUG					AGGGACGGGACGCGGTGCAGT	21	18
							AGGGACGGGACGCGGTGCAGTGTTT	25	18
							AGGGACGGGACGCGGUGCAGUG
93	93	CAAAGTGCTGTTCGTGCAGGTAG	23	81		93	CAAAGTGCTGTTCGTGCAGGTAG	23	66		93	CAAAGTGCTGTTCGTGCAGGTAG	23		4
												CAAAGTGCTGTTCGTGCAGGT	21		1
												CAAAGTGCTGTTCGTGCAG	19		1
98	98					98	TGAGGTAGTAAGTTGTATTGTT	22	18		98	TGAGGTAGTAAGTTGTATTGT	21		11
												TGAGGTAGTAAGTTGTATTGTT	22		10
												TGAGGTAGTAAG	12		2
												TGAGGTAGTAA	11		2
												TGAGGTAGTAAGTTGTATTG	20		1
99a	99a					99a	AACCCGTAGATCCGATCTTGTG	22	30		99a
							AACCCGTAGATCCGATCTTGT	21	14
99b	99b	CACCCGTAGAACCGACCTTGC	21	25		99b	CACCCGTAGAACCGACCTTGC	21	63		99b
		CACCCGTAGAACCGACCTTGCG	22	22			CACCCGTAGAACCGACCTTGCG	22	54
100	100					100	AACCCGTAGATCCGAACTTGTG	22	91		100	AACCCGTAGATCCGAACTTGTG	22		36
							AACCCGTAGATCCGAACTTGT	21	45			AACCCGTAGATCCGAACTTGT	21		15
							AACCCGTAGATCCGAACTTGTGA	23	16			AACCCGTAGATCCGAACTT	19		3
							AACCCGTAGATCCGAAC	17	10			ACCCGTAGATCCGAACTTGTG	21		2
							AACCCGTAGATCCGAACTTGTGT	23	10			AACCCGTAGATCCGAACTTG	20		2
												AAACCCGTAGATCCGAACTTGTG	23		1
												AAACCCGTAGATCCGAACT	19		1
												AACCCGTAGATCCGAACT	18		1
101	101-1; 101-2	TACAGTACTGTGATAACTGAAG	22	165		101	TACAGTACTGTGATAACTGAAG	22	334		101	TACAGTACTGTGATAACTGAA	21		2
		GTACAGTACTGTGATAACTGAA	22	80			TACAGTACTGTGATAACTGAAT	22	112			GTACAGTACTGTGATAACTGAA	22		1
		GTACAGTACTGTGATAACTGAAA	23	32			GTACAGTACTGTGATAACTGAA	22	102			TACAGTACTGTGATAACTGA	20		1
		TACAGTACTGTGATAACTGAA	21	30			TACAGTACTGTGATAACTGAA	21	63
		TACAGTACTGTGATAACTGAAT	22	29			TACAGTACTGTGATAACTGAAA	22	53
		GTACAGTACTGTGATAACTGA	21	23			GTACAGTACTGTGATAACTGAAA	23	25
		TACAGTACTGTGATAACTGAAA	22	20			GTACAGTACTGTGATAACTGA	21	22
							TACAGTACTGTGATAACTGAAGT	23	22
							TACAGTACTGTGATAACTGAAGA	23	13
103	103a-1; 103a-2	AGCAGCATTGTACAGGGCTATGA	23	393		103	AGCAGCATTGTACAGGGCTATGA	23	196		103	AGCAGCATTGTACAGGGCTATGA	23		24
		AGCAGCATTGTACAGGGCTAT	21	104			AGCAGCATTGTACAGGGCTAT	21	178			AGCAGCATTGTACAGGGCTATG	22		3
		AGCAGCATTGTACAGGGCTATG	22	26			AGCAGCATTGTACAGGGCTATGAT	24	18			AGCAGCATTGTACAGGGCTATGAA	24		3
		AGCAGCATTGTACAGGGCTATGAT	24	11			AGCAGCATTGTACAGGGCTATG	22	17			GCAGCATTGTACAGGGCTATGA	22		1
106b	106b	TAAAGTGCTGACAGTGCAGATA	22	38		106b	TAAAGTGCTGACAGTGCAGATA	22	36		miR-106b	TAAAGTGCTGACAGTGCAGAT	21		8
		TAAAGTGCTGACAGTGCAGAT	21	33			TAAAGTGCTGACAGTGCAGAT	21	35			TAAAGTGCTGACAGTGCAGA	20		4
							TAAAGTGCTGACAGTGCAGA	20	11			TAAAGTGCTGACAGTGCAGATA	22		4
												TAAAGTGCTGACAGTGCAG	19		1
												TAAAGTGCTGACAGTGCAGATAGT	24		1
106b*	106b	CCGCACTGTGGGTACTTGCTGC	22	10		106b*					106b*
107	107	AGCAGCATTGTACAGGGCTATCA	23	10		107					107	AGCAGCATTGTACAGGGCT	19		3
												AGCAGCATTGTACAGGGC	18		2
												AGCAGCATTGTACAGGGCTAT	21		1
												AGCAGCATTGTACAGGGCTA	20		1
124	124-1; 124-2; 124-3	TAAGGCACGCGGTGAATGCCAA	22	25		124	TAAGGCACGCGGTGAATGCCAA	22	23		124
		TAAGGCACGCGGTGAATGCC					TAAGGCACGCGGTGAATGCC
125a-5p	125a					125a-5p					125a-5p	TCCCTGAGACCCTTTAACCTGTGA	24		3
125a-3p	125a					125a-3p					125a-3p	ACAGGTGAGGTTCTTGGGAGC	21		2
												ACAGGTGAGGTTCTTGGGAGCC	23		1
125b-1*	125b-1,125b-2					125b-1*					125b-1*	ACGGGTTAGGCTCTTGGGAGCT	22		7
												ACGGGTTAGGCTCTTGGGAGC	21		3
												ACGGGTTAGGCTCTTGGGAG	20		2
125b	125b-1,125b-2					125b	TCCCTGAGACCCTAACTTGTGA	22	246		125b	TCCCTGAGACCCTAACTTGTGA	22		78
							TCCCTGAGACCCTAACTTGTG	21	17			TCCCTGAGACCCTAACTTGTG	21		7
							TCCCTGAGACCCTAAC	16	10			TCCCTGAGACCCTAACTTGT	20		6
												TCCCTGAGACCCTAACTTGTGAT	23		2
												TCCCTGAGACCCTAAC	16		2
												CCCTGAGACCCTAACTTGTGAT	22		1
												TCCCTGAGACCCTAACTTG	19		1
127-3p	127					127-3p					127-3p	TCGGATCCGTCTGAGCTTGGCT	22		6
												TCGGATCCGTCTGAGCTTGGC	21		3
												CGGATCCGTCTGAGCTTGGCT	21		1
128	128-1; 128-2	TCACAGTGAACCGGTCTCTTT	21	12		128	TCACAGTGAACCGGTCTCTTT	21	40		128
130a	130a	CAGTGCAATGTTAAAAGGGCAT	22	888		130a	CAGTGCAATGTTAAAAGGGCAT	22	509		130a	CAGTGCAATGTTAAAAGGGCAT	22		116
		CAGTGCAATGTTAAAAGGGCATA	23	52			CAGTGCAATGTTAAAAGGGCAC	22	81			CAGTGCAATGTTAAAAGGGCA	21		13
		CAGTGCAATGTTAAAAGGGCATT	23	20			CAGTGCAATGTTAAAAGGGCATT	23	35			CAGTGCAATGTTAAAAGGGCATT	23		10
		CAGTGCAATGTTAAAAGGGC	20	14			CAGTGCAATGTTAAAAGGGCA	21	25			CAGTGCAATGTTAAAAGGGC	20		9
		CAGTGCAATGTTAAAAGGGCA	21	12			CAGTGCAATGTTAAAAGGGCATA	23	18			CAGTGCAATGTTAAAAG	17		1
							CAGTGCAATGTTAAAAGGGC	20	13			CAGTGCAATGTTAAAAGGG	19		1
												CAGTGCAATGTTAAAA	16		1
130b	130b	CAGTGCAATGATGAAAGGGCAT	22	257		130b	CAGTGCAATGATGAAAGGGCAT	22	208		130b	CAGTGCAATGATGAAAGGGCAT	22		79
		CAGTGCAATGATGAAAGGGCATT	23	26			CAGTGCAATGATGAAAGGGCATT	23	20			CAGTGCAATGATGAAAGGGC	20		7
		CAGTGCAATGATGAAAGGGCATA	23	18			CAGTGCAATGATGAAAGGGCA	21	12			CAGTGCAATGATGAAAGGGCA	21		5
		CAGTGCAATGATGAAAGGGCA	21	15			CAGTGCAATGATGAAAGGGCATA	23	10			CAGTGCAATGATGAAAGGG	19		1
												AGTGCAATGATGAAAGGGCAT	21		1
132	132					132					132	TAACAGTCTACAGCCATGGTCG	22		14
												GTAACAGTCTACAGCCATGGTC	22		1
												TAACAGTCTACAGCCATGGT	20		1
134	134					134					134	TGTGACTGGTTGACCAGAGGGG	22		2
												TGTGACTGGTTGACCAGAGGG	21		1
135b	135b					135b	TATGGCTTTTCATTCCTATGTGA	23	20		135b
138	138-1,138-2					138	AGCTGGTGTTGTGAATCAGGCCG	23	11		138	AGCTGGTGTTGTGAATCAGGCCG	23		1
												AGCTGGTGTTGTGAATCAGGCCGTT	25		1
140	140	ACCACAGGGTAGAACCACGGAC	22	62		140	ACCACAGGGTAGAACCACGGAC	22	110		140-3p	TACCACAGGGTAGAACCACGGA	22		3
		UACCACAGGGUAGAACCACGG-					TACCACAGGGTAGAACCACGGAC	23	24			TACCACAGGGTAGAACCACGGAC	23		2
							CCACAGGGTAGAACCACGGAC	21	12			ACCACAGGGTAGAACCACGGAC	22		2
							ACCACAGGGTAGAACCACGGA	21	11			ACCACAGGGTAGAACCACGGA	21		1
												TACCACAGGGTAGAACCACGGACA	24		1
140-5p	140					140-5p					140-5p	CAGTGGTTTTACCCTATGGTAG	22		3
141	141	TAACACTGTCTGGTAAAGATGGC	23	25		141					141
		UAACACUGUCUGGUAAAGAUGG
143	143					143					143	TGAGATGAAGCACTGTAGCTC	21		68
												TGAGATGAAGCACTGTAGCT	20		14
												TGAGATGAAGCACTGTAGC	19		12
												TGAGATGAAGC	11		2
145	145					145					145	GTCCAGTTTTCCCAGGAATCCC	22		28
												GTCCAGTTTTCCCAGGAATCCCT	23		24
												GTCCAGTTTTCCCAGGAAT	19		20
												GTCCAGTTTTCCCAGGAA	18		13
												GTCCAGTTTTCCCAGGAATCCCTT	24		12
												GTCCAGTTTTCCCAGGAATCC	21		5
												GTCCAGTTTTCCCAGGAATC	20		4
												GTCCAGTTTTCCC	13		3
												GTCCAGTTTTCCCAGGA	17		2
												GTCCAGTTTTCCCAGG	16		1
												GTCCAGTTTTCCCAGGAATCCCTTA	25		1
146a	146a					146a					146a	TGAGAACTGAATTCCATGGGTT	22		7
												TGAGAACTGAATTCCATGGGTTG	23		1
146b	146b					146b	TGAGAACTGAATTCCATAGGCTGT	24	57		146b
							TGAGAACTGAATTCCATAGGCTGG	24	31
148a	148a	TCAGTGCACTACAGAACTTTGT	22	110		148a	TCAGTGCACTACAGAACTTTGT	22	79		148a
		TCAGTGCACTACAGAACTTTGTC	23	16
148b	148b					148b	TCAGTGCATCACAGAACTTTGT	22	12		148b
151-3p	151	CTAGACTGAAGCTCCTTGAGG	21	290		151-3p	CTAGACTGAAGCTCCTTGAGG	21	294		151-3p	CTAGACTGAAGCTCCTTGAGGA	22		18
		CTAGACTGAAGCTCCTTGAGGA	22	162			CTAGACTGAAGCTCCTTGAGGA	22	178			CTAGACTGAAGCTCCTTGAGG	21		6
		CTAGACTGAAGCTCCTTGAGGAA	23	64			CTAGACTGAAGCTCCTTGAG	20	58			TACTAGACTGAAGCTCCTTGAG	22		1
		CTAGACTGAAGCTCCTTGAG	20	49			CTAGACTGAAGCTCCTTGAGGT	22	54
		CTAGACTGAAGCTCCTTGAGGT	22	25			CTAGACTGAAGCTCCTTGAGGAA	23	43
		CTAGACTGAAGCTCCTTGAGGAAA	24	18			CTAGACTGAAGCTCCTTGAGT	21	25
		CTAGACTGAAGCTCCTTGAGA	21	13			CTAGACTGAAGCTCCTTGAGGAT	23	14
							CTAGACTGAAGCTCCTTGAGA	21	13
							TACTAGACTGAAGCTCCTTGAGG	23	13
							TACTAGACTGAAGCTCCTTGAG	22	12
							CTAGACTGAAGCTCCTTGA	19	11
							CTAGACTGAAGCTCCTTGAGGAAA	24	10
151	151	TCGAGGAGCTCACAGTCTAGT	21	12		151-5p	TCGAGGAGCTCACAGTCTAGT	21	37		151-5p	TCGAGGAGCTCACAGTCTAGT	21		1304
							TCGAGGAGCTCACAGTCTAGTA	22	20			TCGAGGAGCTCACAGTCTAGTA	22		1135
												TCGAGGAGCTCACAGTCTAG	20		91
												TCGAGGAGCTCACAGTCTAGTAT	23		79
												CTCGAGGAGCTCACAGTCTAGT	22		25
												CTCGAGGAGCTCACAGTCTAGTA	23		19
												TCGAGGAGCTCACAGTCTAGTATG	24		12
												CTCGAGGAGCTCACAGTCTAGTAT	24		6
												TCGAGGAGCTCACAGTCT	18		3
												TCGAGGAGCTCACAGTCTA	19		3
												TCGAGGAGCTCACAGT	16		2
												TCGAGGAGCTCACAG	15		2
												CTCGAGGAGCTCACAGTCTAG	21		1
												CTCGAGGAGCTCACAGTCT	19		1
												CGAGGAGCTCACAGTCTAGTATGT	24		1
												CGAGGAGCTCACAGTCTAGTATG	23		1
												CGAGGAGCTCACAGTCTAGTAT	22		1
152	152					152					152	TCAGTGCATGACAGAACTTGG	21		21
												TCAGTGCATGACAGAACTTGGG	22		8
												TCAGTGCATGAC	12		1
												CAGTGCATGACAGAACTTGGG	21		1
154*	154					154*					154*	AATCATACACGGTTGACCTAT	21		1
154	154					154					154	TAGGTTATCCGTGTTGCCTTCG	22		1
155	155					155					155	TTAATGCTAATCGTGATAGGGGTTT	25		1
												TTAATGCTAATCGTGATAGGGGTT	24		1
												TTAATGCTAATCGTGATAGGGGT	23		1
181a	181a-1,181a-2					181a	AACATTCAACGCTGTCGGTGAGTTT	25	104		181a	AACATTCAACGCTGTCGGTGAGT	23		1
							AACATTCAACGCTGTCGGTGAGTT	24	32			AACATTCAACGCTGTCGGTGAGTTT	25		1
							AACATTCAACGCTGTCGGTGAGT	23	17			AACATTCAACGCTGTCGGTGAG	22		1
181b	181b-1,181b-2					181b	AACATTCATTGCTGTCGGTGGGTT	24	10		181b	AACATTCATTGCTGTCGGTGGGTT	24		6
												AACATTCATTGCTGTCGGTGGGT	23		3
												AACATTCATTGCTGTCGGTGGG	22		2
												AACATTCATTGCTGTCGGTGGGTTT	25		1
182	182	TTTGGCAATGGTAGAACTCACACT	24	432		182					182
		TTTGGCAATGGTAGAACTCACACTGG	26	166
		TTTGGCAATGGTAGAACTCACAC	23	148
		TTTGGCAATGGTAGAACTCACACTG	25	95
		TTTGGCAATGGTAGAACTCACACTGGT	27	20
		TTTGGCAATGGTAGAACTCACA	22	13
		TTTGGCAATGGTAGAACTCACACTGGA	27	12
		TTTGGCAATGGTAGAACTCACACTGT	26	11
183	183	ATGGCACTGGTAGAATTCACTG	22	133		183					183
		ATGGCACTGGTAGAATTCACT	21	69
		TATGGCACTGGTAGAATTCACT	22	66
		TATGGCACTGGTAGAATTCACTG	23	45
		ATGGCACTGGTAGAATTCACTGT	23	20
		ATGGCACTGGTAGAATTCACTGA	23	11
185	185	TGGAGAGAAAGGCAGTTCCTGA	22	29		185	TGGAGAGAAAGGCAGTTCCTGA	22	54		185
186	186					186	CAAAGAATTCTCCTTTTGGGCTT	23	11		186	CAAAGAATTCTCCTTTTGGGC	21		3
												CAAAGAATTCTCCTTTTGGGCTT	23		1
186*	186					186*					186*	GCCCAAAGGTGAATTTTTTGGG	22		1
191	191	CAACGGAATCCCAAAAGCAGCTG	23	76		191	CAACGGAATCCCAAAAGCAGCTG	23	49		191	CAACGGAATCCCAAAAGCAGCTG	23		275
		CAACGGAATCCCAAAAGCAGCTGT	24	25			CAACGGAATCCCAAAAGCAGCTGT	24	40			CAACGGAATCCCAAAAGCAGCT	22		117
		CAACGGAATCCCAAAAGCAGCT	22	23			CAACGGAATCCCAAAAGCAGCT	22	13			CAACGGAATCCCAAAAGCAGCTGT	24		115
		CAACGGAATCCCAAAAGCAGCTGA	24	11			CAACGGAATCCCAAAAGCAGCTGA	24	12			CAACGGAATCCCAAAAGCAGC	21		95
												CAACGGAATCCCAAAAGCAG	20		17
												AACGGAATCCCAAAAGCAGCTG	22		11
												CAACGGAATCCCAAAAGC	18		3
												CAACGGAATCCCAAAAGCA	19		1
												AACGGAATCCCAAAAGCAGC	20		1
												CAACGGAATCC	11		1
												AACGGAATCCCAAAAGCAGCTGT	23		1
193a-5p	193a					193a-5p					193a-5p	TGGGTCTTTGCGGGCGAGATGA	22		2
193a	193a	AACTGGCCTACAAAGTCCCAGT	22	15		193a-3p					193a-3p	AACTGGCCTACAAAGTCCCAGT	22		98
												AACTGGCCTACAAAGTCCCAG	21		4
												AACTGGCCTACAAAGTCCCAGTT	23		3
												CAACTGGCCTACAAAGTCCCAGT	23		1
												ACTGGCCTACAAAGTCCCAGT	21		1
194	194-1,194-2					194					194	TGTAACAGCAACTCCATGTGGAA	23		2
												TGTAACAGCAACTCCATGTGGA	22		1
195	195					195	TAGCAGCACAGAAATATTGGCA	22	17		195
199a-5p	199a-1,199a-2					199a-5p					199a-5p	CCCAGTGTTCAGACTACCTGTTC	23		10
												CCCAGTGTTCAGACTACCTGTT	22		2
												CCCAGTGTTCAGAC	14		1
199b-5p	199b					199b-5p					199b-5p	CCCAGTGTTTAGACTATCTGTTC	23		3
199b-3p	199b					199b-3p					199b-3p	ACAGTAGTCTGCACATTGGTTA	22		11
												ACAGTAGTCTGCACATTGGTT	21		3
												TACAGTAGTCTGCACATTGGTT	22		2
												TACAGTAGTCTGCACATTGGT	21		2
												CAGTAGTCTGCACATTGGTTA	21		1
												CAGTAGTCTGCACATTG	17		1
												CAGTAGTCTGCACATTGGT	19		1
210	210	CTGTGCGTGTGACAGCGGCTGA	22	10		210	CTGTGCGTGTGACAGCGGCTGA	22	199		210
214	214					214					214	ACAGCAGGCACAGACAGGCAGT	22		13
												ACAGCAGGCACAGACAGGCAG	21		8
												TACAGCAGGCACAGACAGGCAG	22		3
												TACAGCAGGCACAGACAGGCAGT	23		3
												TACAGCAGGCACAGACAGGC	20		1
												ACAGCAGGCACAGACAGGCA	20		1
												CAGCAGGCACAGACAGGCAG	20		1
												TACAGCAGGCACAGACAGGCA	21		1
219-2-3p	219-1; 219-2	AGAATTGTGGCTGGACATCTGT	22	20		219-2-3p					219-2-3p
221	221	AGCTACATTGTCTGCTGGGTTTC	23	15		221					221	AGCTACATTGTCTGCTGGGTTTC	23		16
												AGCTACATTGTCTGCTGGGT	20		6
												AGCTACATTGTCTGCTGGGTTT	22		6
												AGCTACATTGTCTGCTGGGTTTCA	24		2
												GCTACATTGTCTGCTGGGTTT	21		1
												GCTACATTGTCTGCTGGGT	19		1
												AGCTACATTGTCTGCTGG	18		1
												GCTACATTGTCTGCTGGGTTTC	22		1
												AGCTACATTGTCTGCTGGGTT	21		1
												AGCTACATTGTCTGCTG	17		1
221*	221	ACCTGGCATACAATGTAGATTTCTGT	26	72		221*	ACCTGGCATACAATGTAGATTTCTGT	26	93		221*	ACCTGGCATACAATGTAGATTT	22		1
		ACCTGGCATACAATGTAGATTTCT	24	17			ACCTGGCATACAATGTAGATTTCT	24	22
		ACCTGGCATACAATGTAGATTTC	23	10			ACCTGGCATACAATGTAGATTTCTG	25	14
222	222	AGCTACATCTGGCTACTGGGTCT	23	21		222	AGCTACATCTGGCTACTGGGTCT	23	35		222	AGCTACATCTGGCTACTGGGTCTC	24		18
		AGCUACAUCUGGCUACUGGGU-222					AGCUACAUCUGGCUACUGGGU					AGCTACATCTGGCTACTGGGTCT	23		11
												AGCTACATCTGGCTACTGGGT	21		5
												AGCTACATCTGGCTACTGGGTC	22		5
												GCTACATCTGGCTACTGGGTCTC	23		3
												AGCTACATCTGGCTACTGGGTCTCT	25		3
												CTACATCTGGCTACTGGGTCT	21		1
												TACATCTGGCTACTGGGTCTC	21		1
												AGCTACATCTGGCTACTGGG	20		1
												AGCTACATCTGGCTACTGG	19		1
												GCTACATCTGGCTACTGGGTCTCT	24		1
222*	222					222*					222*	GGCTCAGTAGCCAGTGTAGATCC	23		1
												CTCAGTAGCCAGTGTAGATCCT	22
299-3p	299					299-3p					299-3p	TATGTGGGATGGTAAACCGCT	21		2
												TATGTGGGATGGTAAACCGCTT	22		1
302a	302a	TAAGTGCTTCCATGTTTTGGTGA	23	54		302a					302a
		TAAGTGCTTCCATGTTTTGGTG	22	18
		AAGTGCTTCCATGTTTTGGTGA	22	16
302a*	302a	TAAACGTGGATGTACTTGCTTT	22	1113		302a*					302a*
		TAAACGTGGATGTACTTGCTT	21	491
		CTTAAACGTGGATGTACTTGCTT	23	132
		CTTAAACGTGGATGTACTTGCT	22	109
		ACTTAAACGTGGATGTACTTGCT	23	96
		TAAACGTGGATGTACTTGCTTTGA	24	86
		ACTTAAACGTGGATGTACTTGC	22	80
		TAAACGTGGATGTACTTGCT	20	67
		TAAACGTGGATGTACTTGCTTTG	23	24
		TAAACGTGGATGTACTTGCTTTGAAACT	28	23
		TAAACGTGGATGTACTTGCTTTA	23	22
		TAAACGTGGATGTACTTGCTTTGAAAC	27	20
		TAAACGTGGATGGACTTGCTTT	22	16
		TTAAACGTGGATGTACTTGCTT	22	15
		TAAACGTGGATGTACTTGCTTTGAA	25	12
302b	302b	TAAGTGCTTCCATGTTTTAGTAG	23	60		302b					302b
		TAAGTGCTTCCATGTTTTAGTA	22	26
		TAAGTGCTTCCATGTTTTAGT	21	12
		TAAGTGCTTCCATGTTTTAGTAGT	24	12
302c	302c	AAGTGCTTCCATGTTTCAGTGGT	23	51		302c					302c
		AAGTGCTTCCATGTTTCAGTGG	22	11
		UAAGUGCUUCCAUGUUUCAGUGG-302c
302d	302d	TAAGTGCTTCCATGTTTGAGTGT	23	63		302d					302d
		AAGTGCTTCCATGTTTGAGTGT	22	12
302d*	302d	ACTTTAACATGGAGGCACTTGCT	23	18		302d*					302d*
		ACTTTAACATGGAGGCACTTGC	22	15
		ACTTTAACATGGAGGCACTTG	21	13
320a	320a	AAAAGCTGGGTTGAGAGGGCGA	22	221		320a	AAAAGCTGGGTTGAGAGGGCGA	22	190		320a	AAAAGCTGGGTTGAGAGGGCGA	22		3
		AAAAGCTGGGTTGAGAGGGCGAA	23	62			AAAAGCTGGGTTGAGAGGGCGAT	23	89			AAGCTGGGTTGAGAGGGCGAAA	22		1
		AAAAGCTGGGTTGAGAGGGCGAT	23	54			AAAAGCTGGGTTGAGAGGGCGAA	23	63			AAAAGCTGGGTTGAGAGGGCGAA	23		1
		AAAAGCTGGGTTGAGAGGGCGT	22	24			AAAAGCTGGGTTGAGAGGGCGAAT	24	20			AAAGCTGGGTTGAGAGGGCGA	21		1
		AAAAGCTGGGTTGAGAGGGCGAAT	24	10			AAAAGCTGGGTTGAGAGGGCGT	22	18			AAAAGCTGGGTTGAGAGGGCGAAA	24		1
							AAAGCTGGGTTGAGAGGGCGA	21	13
324-5p	324					324-5p					324-5p	CGCATCCCCTAGGGCATTGGTGT	23		2
												CGCATCCCCTAGGGCATTGGTG	22		1
329	329-1,329-2					329					329	AACACACCTGGTTAACCTCTT	21		6
												ACACACCTGGTTAACCTCTT	20		2
335	335	TCAAGAGCAATAACGAAAAATG	22	65		335	TCAAGAGCAATAACGAAAAATG	22	51		335	TCAAGAGCAATAACGAAAAATGT	23		3
		TCAAGAGCAATAACGAAAAAT	21	58			TCAAGAGCAATAACGAAAAAT	21	25			TCAAGAGCAATAACGAAA	18		2
		TCAAGAGCAATAACGAAAAATGT	23	33			TCAAGAGCAATAACGAAAAATGT	23	25			TCAAGAGCAATAACGAAAAAT	21		2
												TCAAGAGCAATAACGAAAAATG	22		1
335*	335					335*					335*	TTTTTCATTATTGCTCCTGACC	22		8
												TTTTTCATTATTGCTCCTGAC	21		2
337-3p	337					337-3p					337-3p	TCCTATATGATGCCTTTCTTC	21		63
												CTCCTATATGATGCCTTTCTTC	22		30
												CTCCTATATGATGCCTTTCTT	21		7
												TCCTATATGATGCCTTTCTT	20		6
												TCCTATATGATGCCTTTCTTCA	22		1
												CTCCTATATGATGCCTTTCT	20		1
												TCCTATATGATGCCTTTCT	19		1
339-5p	339					339-5p					339-5p	TCCCTGTCCTCCAGGAGCTCA	21		1
												TCCCTGTCCTCCAGGAGCTCAC	22		1
												TCCCTGTCCTCCAGGAGCTCACG	23		1
340	340	TTATAAAGCAATGAGACTGATT	22	381		340	TTATAAAGCAATGAGACTGATT	22	487		340
		TTATAAAGCAATGAGACTGAT	21	72			TTATAAAGCAATGAGACTGAT	21	149
		TTATAAAGCAATGAGACTGA	20	15			TTATAAAGCAATGAGACTGA	20	32
345	345					345					345	GCTGACTCCTAGTCCAGGGCTC	22		4
												GCTGACTCCTAGTCCAGGGC	20		1
												GCTGACTCCTAGTCCAGGGCT	21		1
361-5p	361					361-5p					361-5p	TTATCAGAATCTCCAGGGGTAC	22		8
												TTATCAGAATCTCCAGGGGTA	21		1
												TTATCAGAATCTCCAGGGGTACT	23		1
363	363	AATTGCACGGTATCCATCTGTA	22	12		363					363
365	365-1,365-2					365					365	TAATGCCCCTAAAAATCC	18		1
												TAATGCCCCTAAAAATCCT	19		1
												TAATGCCCCTAAAAATCCTTA	21		1
												TAATGCCCCTAAAAATCCTTAT
367	367	AATTGCACTTTAGCAATGGTGA	22	34		367					367
		AATTGCACTTTAGCAATGGT	20	11
369-3p	369					369-3p					369-3p	AATAATACATGGTTGATCTTT	21		18
												AATAATACATGGTTGATCTT	20		6
												AATAATACATGGTTGATCTTTT	22		4
												AATAATACATGGTTGATC	18		1
												ATAATACATGGTTGATCTTT	20		1
374a	374a	TTATAATACAACCTGATAAGT	21	24		374a	TTATAATACAACCTGATAAGT	21	35		374a	TTATAATACAACCTGATAAGT	21		2
		UUAUAAUACAACCUGAUAAGUG													1
374b	374b	ATATAATACAACCTGCTAAGTG	22	24		374b	ATATAATACAACCTGCTAAGTG	22	31
376a	376a-1,376a-2					376a					376a	ATCATAGAGGAAAATCCACGT	21		207
												AATCATAGAGGAAAATCCACGT	22		17
												TCATAGAGGAAAATCCACGT	20		7
												ATCATAGAGGAAAATCCAC	19		5
												ATCATAGAGGAAAATCCACGTT	22		4
												ATCATAGAGGAAAATCCACG	20		4
376b	376b					376b					376b	ATCATAGAGGAAAATCCATGT	21		116
												ATCATAGAGGAAAATCCATGTT	22		27
												ATCATAGAGGAAAATCCATGTTT	23		8
												TCATAGAGGAAAATCCATGT	20		6
												TCATAGAGGAAAATCCATGTTT	22		5
												ATCATAGAGGAAAATCCAT	19		2
												ATCATAGAGGAAAATCCATG	20		1
												ATCATAGAGGAAAATCCATGTTTT	24		1
												TCATAGAGGAAAATCCATGTT	21		1
376c	376c					376c					376c	AACATAGAGGAAATTCCACGT	21		384
												ACATAGAGGAAATTCCACGT	20		25
												AACATAGAGGAAATTCCACGTT	22		19
												AACATAGAGGAAATTCCACG	20		5
												AACATAGAGGAAA	13		4
												AACATAGAGGAAATTCCAC	19		3
												AAACATAGAGGAAATTCCACGT	22		3
												AAACATAGAGGAAATTCCACG	21		2
												AACATAGAGGAAATTCCACGTTT	23		2
												AACATAGAGGA	11		2
												ACATAGAGGAAATTCCACGTT	21		1
												ACATAGAGGAAATTCCAC	18		1
												AACATAGAGGAAATTCC	17		1
												TAAACATAGAGGAAATTCCACG	22		1
												AACATAGAGGAAAT	14		1
377*	377					377*					377*	AGAGGTTGCCCTTGGTGAATTC	22		6
												AGAGGTTGCCCTTGGTGAAT	20		2
												AGAGGTTGCCCTTGGTGAATTCG	23		1
												AGAGGTTGCCCTTGGTGAATT	21		1
378	378	ACTGGACTTGGAGTCAGAAGGC	22	214		378	ACTGGACTTGGAGTCAGAAGGC	22	114		378	ACTGGACTTGGAGTCAGAAGG	21		14
		ACTGGACTTGGAGTCAGAAGGCA	23	86			ACTGGACTTGGAGTCAGAAGGCA	23	39			ACTGGACTTGGAGTCAGAAGGC	22		2
		ACTGGACTTGGAGTCAGAAGG	21	47			ACTGGACTTGGAGTCAGAAGG	21	37
		CTGGACTTGGAGTCAGAAGGC	21	32			CTGGACTTGGAGTCAGAAGGC	21	27
		ACTGGACTTGGAGTCAGAAGGCAT	24	21			ACTGGACTTGGAGTCAGAAGGCAT	24	21
		ACTGGACTTGGAGTCAGAAG	20	19			CTGGACTTGGAGTCAGAAGGCT	22	13
		ACTGGACTTGGAGTCAGAAGGCAA	24	12			ACTGGACTTGGAGTCAGAAG	20	11
		CTGGACTTGGAGTCAGAAGGCA	22	11
379	379					379	TGGTAGACTATGGAACGTAGG	21	21		379	TGGTAGACTATGGAACGTAGG	21		4
												ATGGTAGACTATGGAACGTAGG	22		1
												TGGTAGACTATGGAACGTAG	20		1
379*	379					379*					379*	TATGTAACATGGTCCACTAAC	21		12
												ATGTAACATGGTCCACTAACT	21		2
												TATGTAACATGGTCCACTAA	20		2
382	382					382					382	GAAGTTGTTCGTGGTGGATTCG	22		15
												GAAGTTGTTCGTGGTGGATTC	21		7
												GAAGTTGTTCGTGGTGGATT	20		5
												GAAGTTGTTCGTGGTGGAT	19		4
												AGTTGTTCGTGGTGGATTC	19		2
												AGTTGTTCGTGGTGGATTCGCT	22		1
												AAGTTGTTCGTGGTGGAT	18		1
												AAGTTGTTCGTGGTGGATTC	20		1
409-3p	409					409-3p					409-3p	CGAATGTTGCTCGGTGAACCCCT	23		2
												GAATGTTGCTCGGTGAACCCCT	22		2
												CGAATGTTGCTCGGTGAACCCC	22		1
												CGAATGTTGCTCGGTGAACCC	21		1
409-5p	409					409-5p					409-5p	GGTTACCCGAGCAAC	15		1
411	411					411					411	TAGTAGACCGTATAGCGTACG	21		1
411*	411					411*					411*	TATGTAACACGGTCCACTAAC	21		14
												TATGTAACACGGTCCACTAA	20		12
423	423	TGAGGGGCAGAGAGCGAGACTTT	23	529		423	TGAGGGGCAGAGAGCGAGACTTT	23	1512		423-3p	AGCTCGGTCTGAGGCCCCTCAGT	23		5
		TGAGGGGCAGAGAGCGAGACTTTT	24	85			TGAGGGGCAGAGAGCGAGACTTTT	24	328
		TGAGGGGCAGAGAGCGAGACTT	22	38			TGAGGGGCAGAGAGCGAGACTT	22	203
		TGAGGGGCAGAGAGCGAGACT	21	31			TGAGGGGCAGAGAGCGAGACT	21	140
		TGAGGGGCAGAGAGCGAGACTTTA	24	19			TGAGGGGCAGAGAGCGAGAC	20	42		423-5p	TGAGGGGCAGAGAGCGAGAC	20		2
							TGAGGGGCAGAGAGCGAGACTTTA	24	38			TGAGGGGCAGAGAGCGAGACTTT	23		2
							TGAGGGGCAGAGAGCGAGA	19	31			TGAGGGGCAGAGAGCGAGACT	21		2
							TGAGGGGCAGAGAGCGAGACTTTTT	25	27			TGAGGGGCAGAGAGCGAGA	19		1
							TGAGGGGCAGAGAGCGAGACTTA	23	16			TGAGGGGCAGAGAGCGAGACTT	22		1
							TGAGGGGCAGAGAGCGAGACA	21	13			TGAGGGGCAGAGAGCGAGACTTTT	24		1
							TGAGGGGCAGAGAGCGAGAAA	21	11			TGAGGGGCAGAGA	13		1
424*	424					424*					424*	CAAAACGTGAGGCGCTGCTATA	22		2
												CAAAACGTGAGGCGCTGCTAT	21		1
424	424					424					424	CAGCAGCAATTCATGTTTTGAA	22		51
												CAGCAGCAATTCATGTTTTGA	21		20
												CAGCAGCAATTCATGTTTTG	20		1
425	425					425					425	AATGACACGATCACTCCCGTTGAGT	25		6
												ATGACACGATCACTCCCGTTGAGT	24		1
												AATGACACGATCACTCCCGTTGAG	24		1
												AATGACACGATCACTCCCGTTGA	23
425*	425					425*					425*	TCGGGAATGTCGTGTCCGCCC	21		1
												TCGGGAATGTCGTGTCCGCC	20		1
												CATCGGGAATGTCGTGTCCGCC	22		1
432	432					432					432	TCTTGGAGTAGGTCATTGGGTGG	23		9
												TCTTGGAGTAGGTCATTGGGTG	22		2
												TTGGAGTAGGTCATTGGGTGG	21		1
433	433					433					433	ATCATGATGGGCTCCTCGGTGT	22		3
												ATCATGATGGGCTCCTCGGTG	21		1
												ATCATGATGGGCTCCTCGGT	20		1
450b	450b					450b	TTTTGCAATATGTTCCTGAAT	21	12		450b
							TTTTGCAATATGTTCCTGAATA
542-3p	542					542-3p	TGTGACAGATTGATAACTGAAA	22	16		542-3p
548f	548f-1; 548f-2; 548f-3; 548f-4; 548f-5	AAAACTGTAATTACTTTTGGAC	22	11		548f					548f
		AAAAACUGUAAUUACUUUU
455-3p	455					455-3p					455-3p	GCAGTCCATGGGCATATACAC	21		4
												ATGCAGTCCATGGGCATAT	19		3
												GCAGTCCATGGGCATATACA	20		2
												ATGCAGTCCATGGGCATATACAC	23		1
												TGCAGTCCATGGGCATATACAC	22		1
												GCAGTCCATGGGCATATACACT	22		1
												ATGCAGTCCATGGGCATATAC	21		1
483-5p	483					483-5p					483-5p	AGACGGGAGGAAAGAAGGGAGT	22		1
												AAGACGGGAGGAAAGAAGGGAG	22		1
484	484					484					484	TCAGGCTCAGTCCCCTCCCGAT	22		4
												TCAGGCTCAGTCCCCTCCCGA	21		2
485-5p	485					485-5p					485-5p	AGAGGCTGGCCGTGATGAATTCG	23		2
												AGAGGCTGGCCGTGATGAATT	21		2
												AGAGGCTGGCCGTGATGAATTC	22
487b	487b					487b					487b	AATCGTACAGGGTCATCCACTT	22		2
												ATCGTACAGGGTCATCCACTTT	22		1
490-5p	490					490-5p					490-5p	CCATGGATCTCCAGGTGGGT	20		3
												CCATGGATCTCCAGGTGGGTCA	22		1
												CCATGGATCTCCAGGTGGG	19		1
491-5p	491					491-5p					491-5p	AGTGGGGAACCCTTCCATGAGGA	23		26
												AGTGGGGAACCCTTCCATGAGG	22		2
												TGGGGAACCCTTCCATGAGGA	21		1
												TGGGGAACCCTTCCATGAGGAGT	23		1
												AGTGGGGAACCCTTCCATGA	20		1
												AGTGGGGAACCCTTCCATG	19		1
493*	493					493*					493*	TTGTACATGGTAGGCTTTCATT	22		91
												TTGTACATGGTAGGCTTTCAT	21		20
												TTGTACATGGTAGGCTTTCA	20		5
												TTGTACATGGTAGGCTTTC	19		3
494	494					494					494	TGAAACATACACGGGAAACCTCT	23		4
												TGAAACATACACGGGAAAC	19		2
												TGAAACATACACGGGAAACC	20		1
												TGAAACATACACGGGAAACCTC
495	495					495					495	AAACAAACATGGTGCACTTCTT	22		90
												AAACAAACATGGTGCACTTCTTT	23		71
												AACAAACATGGTGCACTTCTT	21		21
												AAACAAACATGGTGCACTTCTTTT	24		16
												AACAAACATGGTGCACTTCTTT	22		13
												AAACAAACATGGTGCACTTCT	21		13
												AAACAAACATGGTGCACTT	19		4
												AACAAACATGGTGCACTTCTTTT	23		3
												AAACAAACATGGTGCACTTC	20		2
												ACAAACATGGTGCACTTCTTTTT	23		1
												AACAAACATGGTGCACTTCTTTTT	24		1
												ACAAACATGGTGCACTTCTTTT	22		1
												AACAAACATGGTGCACTTC	19		1
												AACAAACATGGTGCACTTCT	20		1
501-3p	501					501-3p					501-3p	ATGCACCCGGGCAAGGATTCT	21		1
												AATGCACCCGGGCAAGGATTCT
501-5p	501					501-5p					501-5p	AATCCTTTGTCCCTGGGTGAGAGT	24		1
												AATCCTTTGTCCCTGGGTGAGA
503	503	TAGCAGCGGGAACAGTTCTGAAA	23	13							503	TAGCAGCGGGAACAGTTCTGCA	22		5
												TAGCAGCGGGAACAGTTCTGCAG	23		3
												TAGCAGCGGGAACAGTTCT	19		1
												TAGCAGCGGGAACAGTTCTGCAGT	24		1
532	532	CATGCCTTGAGTGTAGGACCGT	22	42		532	CATGCCTTGAGTGTAGGACCGT	22	68		532
539	539					539					539	AGAAATTATCCTTGGTGTGTTC	22		1
												GGAGAAATTATCCTTGGTGTGT	22		1
												GGAGAAATTATCCTTGGTGTGTT	23		1
542-3p	542					542-3p					542-3p	TGTGACAGATTGATAACTGAAA	22		3
												TGTGACAGATTGATAACTGAAAG	23		1
652	652					652					652	AATGGCGCCACTAGGGTTGTGC	22		1
												ATGGCGCCACTAGGGTTGTG	20		1
												AATGGCGCCACTAGGGTTGTG
654-5p	654					654-5p					654-5p	TGGTGGGCCGCAGAACATGTGC	22		3
												TGGTGGGCCGCAGAACATGTGCT	23		1
												TGGTGGGCCGCAGAACATGT	20		1
654-3p	654					654-3p					654-3p	TATGTCTGCTGACCATCACC	20		2
												CATATGTCTGCTGACCATCACC	22		1
												TATGTCTGCTGACCATCAC	19		1
												TATGTCTGCTGACCATCACCTT	22
708	708	AAGGAGCTTACAATCTAGCTGGG	23	23		708					708	AAGGAGCTTACAATCTAGCTGGG	23		2
708*	708	AACTAGACTGTGAGCTTCTAGA	22	11		708*					708*
		CAACUAGACUGUGAGCUUCUAG
744	744	TGCGGGGCTAGGGCTAACAGCA	22	21		744	TGCGGGGCTAGGGCTAACAGCA	22	74		744	TGCGGGGCTAGGGCTAACAGCA	22		2
							TGCGGGGCTAGGGCTAACAGC	21	40			TGCGGGGCTAGGGCTAACAGC	21		1
							TGCGGGGCTAGGGCTAACAGCAA	23	12
769	769	TGAGACCTCTGGGTTCTGAGCT	22	11		769	TGAGACCTCTGGGTTCTGAGCT	22	29		769
769-3p	769					769-3p					769-3p	TGGGATCTCCGGGGTCTTGGTT	22		1
												CTGGGATCTCCGGGGTCTTGGTT	23
1180	1180					1180					1180	TTTCCGGCTCGCGTGGGTGTGT	22		11
												TTTCCGGCTCGCGTGGGTGTGTAG	24		1
1185	1185-1,1185-2					1185					1185	AGAGGATACCCTTTGTATGTTCA	23		2
												AGAGGATACCCTTTGTATGTTC	22		7
												AGAGGATACCCTTTGTATGTT	21
1255b	1255b-1,1255b-2					1255b					1255b	CGGATGAGCAAAGAAAGTGGTT	22		1
1260	1260	ATCCCACCGCTGCCACCA	18	10		1260	ATCCCACCGCTGCCACCA	18	18		1260
1270	1270-1; 1270-2	CTGGAGATATGGAAGAGCTGTGT	23	27		1270					1270
1275	1275	GTGGGGGAGAGGCTGT	16	13		1275	GTGGGGGAGAGGCTGT	16	12		1275
		GUGGGGGAGAGGCUGUC					GUGGGGGAGAGGCUGUC
1286	1286					1285					1285	TCTGGGCAACAAAGTGAGA	19		1
												TCTGGGCAACAAAGTGAGACCT
1296	1296					1296					1296	TTAGGGCCCTGGCTCCATC	19		1
												TTAGGGCCCTGGCTCCATCT	20		1
												TTAGGGCCCTGGCTCCATCTCC
1301	1301					1301					1301	TGCAGCTGCCTGGGAGTGAC	20		1
												TTGCAGCTGCCTGGGAGTGACTTC
1305	1305					1305					1305	TTTCAACTCTAATGGGAGAGAC	22		1
												TTTTCAACTCTAATGGGAGAGA
1323	1323	TCAAAACTGAGGGGCATTTTCT	22	53		1323					1323
2110	2110					2110					2110	TTGGGGAAACGGCCGCTGAGTGAG	24		1
												TTGGGGAAACGGCCGCTGAGTG
let-7a	let-7a-1; let-7a-2; let-7a-3	TGAGGTAGTAGGTTGTATAGTT	22	20		let-7a	TGAGGTAGTAGGTTGTATAGTT	22	2798		let-7a	TGAGGTAGTAGGTTGTATAGTT	22		1222
							TGAGGTAGTAGGTTGTATAGT	21	525			TGAGGTAGTAGGTTGTATAGT	21		712
							TGAGGTAGTAGGTTGTATAGTTA	23	146			TGAGGTAGTAGGTTGTATAG	20		55
							TGAGGTAGTAGGTTGTATAGTTT	23	100			TGAGGTAGTAGGTTGTATAGTTT	23		37
							TGAGGTAGTAGGTTGTATAG	20	29			TGAGGTAGTAGGTTGTATA	19		15
							TGAGGTAGTAGGTTGTATAGTTAA	24	12			GTGAGGTAGTAGGTTGTATAGT	22		4
							TGAGGTAGTAGGTTGTAT	18	11			TGAGGTAGTAGGTTGTATAGTTTT	24		3
							TGAGGTAGTAGGGTGTATAGTT	22	10			ATGAGGTAGTAGGTTGTATAGTT	23		2
												TTGAGGTAGTAGGTTGTATAGT	22		1
												TTGAGGTAGTAGGTTGTATAGTT	23		1
let-7b						let-7b	TGAGGTAGTAGGTTGTGTGGTT	22	253		let-7b	TGAGGTAGTAGGTTGTGTGGTT	22		90
							TGAGGTAGTAGGTTGTGTGGT	21	50			TGAGGTAGTAGGTTGTGTGGT	21		58
							TGAGGTAGTAGGTTGTGTGGTTT	23	38			TGAGGTAGTAGGTTGTGTGGTTT	23		41
							TGAGGTAGTAGGTTGTGTGGTTA	23	24			TGAGGTAGTAGGTTGTGTGG	20		15
												TGAGGTAGTAGGTTGTGTG	19		3
												TGAGGTAGTAGGTTGTGT	18		3
												GAGGTAGTAGGTTGTGTGGTT	21		1
let-7c						let-7c	TGAGGTAGTAGGTTGTATGGTT	22	399		let-7c	TGAGGTAGTAGGTTGTATGGTT	22		12
							TGAGGTAGTAGGTTGTATGGTTA	23	35			TGAGGTAGTAGGTTGTATGGT	21		1
							TGAGGTAGTAGGTTGTATGGT	21	23
							TGAGGTAGTAGGTTGTATGGTTT	23	18
let-7d						let-7d	AGAGGTAGTAGGTTGCATAGTT	22	156		let-7d	AGAGGTAGTAGGTTGCATAGTT	22		1072
							AGAGGTAGTAGGTTGCATAGTTT	23	15			AGAGGTAGTAGGTTGCATAGT	21		99
							AGAGGTAGTAGGTTGCATAGT	21	12			AGAGGTAGTAGGTTGCATAGTTT	23		72
												GAGGTAGTAGGTTGCATAGTT	21		34
												AGAGGTAGTAGGTTGCATAG	20		30
												GAGGTAGTAGGTTGCATAGT	20		5
												AAGAGGTAGTAGGTTGCATAGTT	23		3
												AGAGGTAGTAGG	12		3
												AGAGGTAGTAGGTTGCATAGTTTT	24		2
												AAGAGGTAGTAGGTTGCATAG	21		1
												AGAGGTAGTAGGTTGCATA	19		1
												GAGGTAGTAGGTTGCATAGTTT	22		1
let-7d*											let-7d*	TATACGACCTGCTGCCTTTCT	21		1
let-7e						let-7e	TGAGGTAGGAGGTTGTATAGTT	22	198
							TGAGGTAGGAGGTTGTATAGT	21	44
							TGAGGTAGGAGGTTGTATAGTTT	23	38
							TGAGGTAGGAGGTTGTATAGTTA	23	31
let-7f						let-7f	TGAGGTAGTAGATTGTATAGTT	22	3135		let-7f	TGAGGTAGTAGATTGTATAGTT	22		131
							TGAGGTAGTAGATTGTATAGT	21	649			TGAGGTAGTAGATTGTATAGT	21		101
							TGAGGTAGTAGATTGTATAGTTA	23	261			TGAGGTAGTAGA	12		19
							TGAGGTAGTAGATTGTATAGTTT	23	150			TGAGGTAGTAGATTGTATAG	20		14
							TGAGGTAGTAGATTGTATAG	20	37			TGAGGTAGTAGATTGTATA	19		10
							TGAGGTAGTAGATTGTAT	18	19			ATGAGGTAGTAGATTGTATAGT	22		4
							TGAGGTAGTAGATTGTATAGTTATC	25	17			TGAGGTAGTAGATTGTATAGTTT	23		2
							TGAGGTAGTAGATTGTATA	19	17			ATGAGGTAGTAGATTGTATAGTT	23		2
							TGAGGTAGTAGATTGTATAGTTC	23	12			TGAGGTAGTAGATTGTAT	18		2
							TGAGGTAGTAGATTGTATAGTTG	23	11			TGAGGTAGTAGAT	13		1
												TGAGGTAGTAGATT	14		1
let-7g						let-7g	TGAGGTAGTAGTTTGTACAGTT	22	146		let-7g	TGAGGTAGTAGTTTGTACAGTT	22		91
							TGAGGTAGTAGTTTGTACAGT	21	40			TGAGGTAGTAGTTTGTACAGT	21		65
												TGAGGTAGTAGTTTGTACAG	20		8
												TGAGGTAGTAGTTTGTAC	18		4
												TGAGGTAGTAGTTTGTACAGTTT	23		3
let-7i						let-7i	TGAGGTAGTAGTTTGTGCTGTT	22	95		let-7i	TGAGGTAGTAGTTTGTGCTGTT	22		26
							TGAGGTAGTAGTTTGTGCTGT	21	16			TGAGGTAGTAGTTTGTGCTGT	21		7
							TGAGGTAGTAGTTTGTGCTGTTT	23	16			TGAGGTAGTAGTTTGTGC	18		5
							TGAGGTAGTAGTTTGTGCTGTTA	23	10			TGAGGTAGTAGTTTGTGCT	19		2
let-7i*						let-7i*					let-7i*	CTGCGCAAGCTACTGCCTTGCT	22		1
		miRBASE: 1424 microRNAs (April 2011)
