# Supplementary material for: 5′ isomiR variation is of functional and evolutionary importance
Source: Nucleic Acids Res. 2014 Jul 23;42(14):9424–35. doi: 10.1093/nar/gku656 (PMC4132760; doi:10.1093/nar/gku656)
Supplement: SUPPLEMENTARY DATA [file supp_gku656_nar-02457-a-2013-File014.xls]

## Sheet: Sheet1
			Predicted targets of		Predicted targets of		Predicted targets
hESCs	Canonical seed	IsomiR seed	Canonical miRNA		IsomiR		Common to both canonical miRNA and isomiR
101-3p	ACAGUAC	UACAGUA	109/681	0.161	158/681	0.238	414/681	0.601
183-5p	AUGGCAC	UGGCACU	199/636	0.313	366/636	0.575	71/636	0.112
302a-3p	AAGUGCU	AGUGCUU	284/575	0.494	130/575	0.226	161/575	0.28
302a-5p	CUUAAAC	AAACGUG	35/329	0.106	281/329	0.854	13/329	0.04
378a-3p	AAGUGCU	AGUGCUU	99/203	0.488	83/203	0.409	21/203	0.103
Average				0.312		0.464		0.244
NSCs
9-5p	CUUUGGU	UUUGGUU	587/1224	0.48	398/1224	0.325	239/1224	0.195
9-3p	UAAAGCU	AAAGCUA	278/849	0.328	233/849	0.274	338/849	0.398
21-5p	AGCUUAU	GCUUAUC	191/329	0.58	119/329	0.36	19/329	0.06
30a-3p	UUUCAGU	UUCAGUC	35/329	0.106	281/329	0.854	13/329	0.04
101-3p	ACAGUAC	UACAGUA	109/681	0.161	158/681	0.238	414/681	0.601
140-3p	ACCACAG	CCACAGG	322/689	0.466	344/689	0.5	23/689	0.334
151-3p	UAGACUG	ACUAGAC	111/180	0.617	65/180	0.361	4/180	0.022
320a	AAAGCUG	AAGCUGG	718/916	0.784	130/916	0.142	68/916	0.074
378a-3p	CUGGACU	UGGACUU	99/203	0.488	83/203	0.409	21/203	0.103
Average				0.445556		0.384		0.203
MSCs
10a-5p	ACCCUGU	CCCUGUA	143/286	0.5	100/286	0.35	43/286	0.15
16-2-3p	CAAUAUU	CCAAUAU	357/520	0.686	121/520	0.233	42/520	0.081
17-5p	AAAGUGC	CAAAGUG	766/1168	0.656	178/1168	0.152	224/1168	0.192
23a-3p	UCACAUU	CACAUUG	320/944	0.339	106/944	0.112	518/944	0.549
23b-3p	UCACAUU	CACAUUG	320/944	0.339	106/944	0.112	518/944	0.549
26a-5p	UCAAGUA	CAAGUAA	218/720	0.303	137/720	0.19	365/720	0.507
28-3p	ACUAGAU	UAGAUUG	74/166	0.446	89/166	0.536	3/166	0.018
29a-3p	AGCACCA	UAGCACC	494/944	0.523	93/944	0.099	357/944	0.378
31-5p	GGCAAGA	GCAAGAU	202/449	0.45	216/449	0.481	31/449	0.069
100-5p	ACCCGUA	CCCGUAG	40/42	0.952	:2/42	0.048	0/42	0
140-3p	ACCACAG	CCACAGG	190/557	0.431	317/557	0.569	50/557	0.09
151-5p	CGAGGAG	UCGAGGA	:3/11	0.273	:5/11	0.454	:3/11	0.273
191-5p	AACGGAA	ACGGAAU	25/47	0.532	13/47	0.2765	:9/47	0.1915
199b-3p	CAGUAGU	ACAGUAG	184/758	0.243	464/758	0.612	110/758	0.145
214-3p	CAGCAGG	ACAGCAG	303/881	0.344	474/881	0.538	104/881	0.118
222-3p	GCUACAU	CUACAUC	271/479	0.566	172/479	0.359	36/479	0.075
337-3p	UCCUAUA	CCUAUAU	87/190	0.458	44/190	0.232	59/190	0.31
376a-3p	AUCAUAG	CAUAGAG	91/180	0.506	81/180	0.45	8/180	0.044
376b-3p	UCAUAGA	CAUAGAG	79/168	0.47	26/168	0.155	63/168	0.375
376c-3p	ACAUAGA	CAUAGAG	143/232	0.616	76/232	0.328	13/232	0.056
379-3p	AUGUAAC	UGUAACA	164/443	0.37	203/443	0.458	76/443	0.172
382-5p	AAGUUGU	GUUGUUC	120/184	0.652	58/184	0.315	6/184	0.033
409-3p	GAAUGUU	AAUGUUG	225/392	0.574	132/392	0.337	35/392	0.089
455-3p	CAGUCCA	UGCAGUC	175/365	0.48	176/365	0.482	14/365	0.038
495-3p	AACAAAC	ACAAACA	378/1125	0.336	555/1125	0.493	192/1125	0.171
let-7a-5p	GAGGUAG	UGAGGUA	303/949	0.319	130/949	0.137	516/949	0.544
let-7d-5p	GAGGUAG	AGGUAGU	695/906	0.767	87/906	0.096	124/906	0.137
let-7f-5p	GAGGUAG	UGAGGUA	303/949	0.319	130/949	0.137	516/949	0.544
Average				0.480357		0.312		0.21
Average (ES, NS and MS)				0.413		0.387		0.219
