# Supplementary material for: 5′ isomiR variation is of functional and evolutionary importance
Source: Nucleic Acids Res. 2014 Jul 23;42(14):9424–35. doi: 10.1093/nar/gku656 (PMC4132760; doi:10.1093/nar/gku656)
Supplement: SUPPLEMENTARY DATA [file supp_gku656_nar-02457-a-2013-File016.xlsx]

## Sheet: Sheet1
hsa-let-7a-3
hsa-let-7a-1
hsa-let-7a-2
hsa-let-7f-2
hsa-let-7g
hsa-let-7c
hsa-let-7f-1
hsa-mir-23b
hsa-mir-302c
hsa-let-7b
hsa-mir-302b
hsa-mir-21
hsa-mir-302d
hsa-let-7e
hsa-mir-98
hsa-mir-23a
hsa-mir-205
hsa-mir-29a
hsa-mir-1290
hsa-mir-320b-2
hsa-mir-4532
hsa-mir-151a
hsa-mir-17
hsa-mir-302a
hsa-mir-320a
hsa-mir-103a-1
hsa-mir-151b
hsa-mir-103a-2
hsa-mir-107
hsa-mir-28
hsa-mir-1260b
hsa-mir-4443
hsa-mir-199a-2
hsa-mir-191
hsa-mir-106a
hsa-mir-320b-1
hsa-mir-302e
hsa-mir-25
hsa-mir-27b
hsa-mir-4324
hsa-mir-378f
hsa-mir-4730
hsa-mir-99a
hsa-mir-100
hsa-mir-221
hsa-let-7i
hsa-mir-378i
hsa-mir-29c
hsa-mir-199a-1
hsa-mir-126
hsa-mir-24-1
hsa-mir-378c
hsa-mir-24-2
hsa-mir-92a-2
hsa-mir-335
hsa-mir-200c
hsa-mir-195
hsa-mir-199b
hsa-mir-1234
hsa-mir-424
hsa-mir-378a
hsa-mir-378d-2
hsa-let-7d
hsa-mir-16-1
hsa-mir-378g
hsa-mir-16-2
hsa-mir-30d
hsa-mir-144
hsa-mir-200b
hsa-mir-761
hsa-mir-567
hsa-mir-4506
hsa-mir-145
hsa-mir-10b
hsa-mir-23c
hsa-mir-92a-1
hsa-mir-142
hsa-mir-26a-2
hsa-mir-143
hsa-mir-20a
hsa-mir-30a
hsa-mir-27a
hsa-mir-423
hsa-mir-15b
hsa-mir-497
hsa-mir-320c-2
hsa-mir-15a
hsa-mir-101-1
hsa-mir-451a
hsa-mir-203a
hsa-mir-101-2
hsa-mir-99b
hsa-mir-140
hsa-mir-106b
hsa-mir-215
hsa-mir-1246
hsa-mir-93
hsa-mir-320c-1
hsa-mir-223
hsa-mir-224
hsa-mir-10a
hsa-mir-202
hsa-mir-3929
hsa-mir-320e
hsa-mir-185
hsa-mir-3908
hsa-mir-218-2
hsa-mir-19b-2
hsa-mir-486
hsa-mir-660
hsa-mir-146a
hsa-mir-186
hsa-mir-125b-1
hsa-mir-324
hsa-mir-3178
hsa-mir-378d-1
hsa-mir-30e
hsa-mir-26b
hsa-mir-31
hsa-mir-3195
hsa-mir-181a-1
hsa-mir-197
hsa-mir-95
hsa-mir-26a-1
hsa-mir-181a-2
hsa-mir-18b
hsa-mir-4449
hsa-mir-30c-1
hsa-mir-29b-2
hsa-mir-18a
hsa-mir-222
hsa-mir-374a
hsa-mir-342
hsa-mir-125b-2
hsa-mir-4501
hsa-mir-376c
hsa-mir-503
hsa-mir-4419a
hsa-mir-29b-1
hsa-mir-4284
hsa-mir-182
hsa-mir-1247
hsa-mir-193b
hsa-mir-146b
hsa-mir-210
hsa-mir-4481
hsa-mir-141
hsa-mir-532
hsa-mir-378e
hsa-mir-363
hsa-mir-378b
hsa-mir-320d-2
hsa-mir-92b
hsa-mir-32
hsa-mir-4453
hsa-mir-328
hsa-mir-9-1
hsa-mir-450a-2
hsa-mir-9-2
hsa-mir-652
hsa-mir-152
hsa-mir-148a
hsa-mir-22
hsa-mir-375
hsa-mir-450a-1
hsa-mir-148b
hsa-mir-4328
hsa-mir-4797
hsa-mir-320d-1
hsa-mir-184
hsa-mir-6087
hsa-mir-196a-1
hsa-mir-378h
hsa-mir-3960
hsa-mir-1307
hsa-mir-381
hsa-mir-361
hsa-mir-128-1
hsa-mir-34a
hsa-mir-7-1
hsa-mir-181c
hsa-mir-7-3
hsa-mir-125a
hsa-mir-4484
hsa-mir-4497
hsa-mir-3665
hsa-mir-4286
hsa-mir-1-1
hsa-mir-200a
hsa-mir-590
hsa-mir-455
hsa-mir-211
hsa-mir-214
hsa-mir-425
hsa-mir-193a
hsa-mir-646
hsa-mir-130b
hsa-mir-3648
hsa-mir-1-2
hsa-mir-219-1
hsa-mir-3687
hsa-mir-509-3
hsa-mir-299
hsa-mir-345
hsa-mir-3196
hsa-mir-3613
hsa-mir-3658
hsa-mir-6126
hsa-mir-873
hsa-mir-3676
hsa-mir-452
hsa-mir-136
hsa-mir-374b
hsa-mir-297
hsa-mir-1180
hsa-mir-888
hsa-mir-3123
hsa-mir-1269b
hsa-mir-33a
hsa-mir-3610
hsa-mir-7-2
hsa-mir-376b
hsa-mir-376a-2
hsa-mir-19a
hsa-mir-766
hsa-mir-574
hsa-mir-155
hsa-mir-196b
hsa-mir-196a-2
hsa-mir-708
hsa-mir-765
hsa-mir-204
hsa-mir-150
hsa-mir-376a-1
hsa-mir-183
hsa-mir-1297
hsa-mir-3653
hsa-mir-4508
hsa-mir-128-2
hsa-mir-501
hsa-mir-218-1
hsa-mir-1273a
hsa-mir-4257
hsa-mir-30c-2
hsa-mir-4663
hsa-mir-9-3
hsa-mir-4327
hsa-mir-654
hsa-mir-4459
hsa-mir-339
hsa-mir-3184
hsa-mir-4454
hsa-mir-4469
hsa-mir-644a
hsa-mir-483
hsa-mir-6505
hsa-mir-514a-1
hsa-mir-514a-2
hsa-mir-514a-3
hsa-mir-488
hsa-mir-3923
hsa-mir-600
hsa-mir-130a
hsa-mir-6083
hsa-mir-4516
hsa-mir-6080
hsa-mir-362
hsa-mir-509-2
hsa-mir-509-1
hsa-mir-3611
hsa-mir-4291
hsa-mir-4442
hsa-mir-566
hsa-mir-3938
hsa-mir-19b-1
hsa-mir-181b-2
hsa-mir-3656
hsa-mir-944
hsa-mir-4488
hsa-mir-744
hsa-mir-4518
hsa-mir-4316
hsa-mir-154
hsa-mir-1973
hsa-mir-3609
hsa-mir-675
hsa-mir-4472-2
hsa-mir-340
hsa-mir-5701-1
hsa-mir-508
hsa-mir-3606
hsa-mir-4292
hsa-mir-192
hsa-mir-718
hsa-mir-181d
hsa-mir-544b
hsa-mir-5196
hsa-mir-181b-1
hsa-mir-874
hsa-mir-4792

## Sheet: Sheet 2
Sample ID	Sample title	Anatomy	let7a				23a
s000001	Human cerebellar cortex rep 1 (microRNA-Seq)	Brain cortex	455592	18	3.9509e-05		150	0	0
s000005	SET2_RNASeq_1	Megakaryoblast	122141	120109	0.983363		160178	156702	0.978299
s000006	Normoxic HUVEC_1	Umbilical vein endothelial cell	0	0	#DIV/0!		0	0	#DIV/0!
s000010	Nodular Tumor 1, lane 1	Epidermis	71543	71276	0.996268		10673	10452	0.979294
s000040	Breast milk exosomes rep1	Mammary gland glandular cell	210580	206471	0.980487		23572	23113	0.980528
s000044	BC-1 cells small RNA	B-cell	9184	9152	0.996516		60	53	0.883333
s000046	fertile_donor1	Sperm	24	24	1		2	2	1
s000049	control, cytoplasmic fraction	Mammary epithelium	362500	346972	0.957164		4902	4704	0.959608
s000053	Skin psoriasis involved 1	Skin	86480	86034	0.994843		4391	4291	0.977226
s000120	IMR90_Young	Fetal lung fibroblast	714248	713140	0.998449		14892	14629	0.98234
s000122	HeLa 18-30	Cervix, Epithelium	7298	7241	0.99219		7375	6949	0.942237
s000132	hMADS3 ADO (1) Adapter A	Adipose tissue	2603	2460	0.945063		21393	20886	0.976301
s000138	Normal prostate	Prostate	749	147	0.196262		507	123	0.242604
s000139	Prostate epithelial cells (cell culture)	Prostate, Epithelium	12943	12908	0.997296		452	423	0.935841
s000141	ALI-DO, donor 1	Nasal epithelium, Nasal mucosa	847	732	0.864227		37189	36634	0.985076
s000153	Basal cells, donor 1	Nasal mucosa	1093	494	0.451967		2579	2536	0.983327
s000159	Breast_Normal_101	Mammary gland	11850	10	0.000843882		6033	5	0.000828775
s000404	LH+2	Endometrium	1390984	1375289	0.988717		22096	20488	0.927227
s000408	Naive B Cell (Naive 39)	B-cell	116082	115762	0.997243		247	233	0.94332
s000410	Plasma B cells (PC137)	B-cell, Plasma	51926	51785	0.997285		266	256	0.962406
s000439	Human centroblast [09-001]	B-cell, Tonsil germinal center	553421	553202	0.999604		1231	1172	0.952071
s000442	Human plasma cell [09-001]	Plasma, Tonsil	438846	438712	0.999695		1899	1758	0.92575
s000443	Human naive B cell [09-001]	B-cell, Tonsil	594089	593904	0.999689		576	558	0.96875
s000445	5-8F_nucleus	Nasopharynx	1125589	1122853	0.997569		10286	10108	0.982695
s000447	THP1_nuc_sRNAs	Peripheral blood monocyte	999594	998738	0.999144		3602	3549	0.985286
s000450	Illumina: Human- superior frontal gyrus-2 day old	Frontal cortex	218810	2	9.14035e-06		63	0	0
s000464	Normal PBMC Sample 1	Peripheral blood	80785	80697	0.998911		403	338	0.83871
s000466	K562	Lymphoblast	67243	67190	0.999212		810	764	0.94321
s000467	HL60	Promyelocyte, Peripheral blood	717135	716418	0.999		6580	6332	0.96231
s000468	undifferentiated human embryonic stem cells	Embryonic stem cell	14	14	1		15	7	0.466667
s000470	G652N	Cervix	1505	1483	0.985382		489	466	0.952965
s000530	293GFP	Epithelium, embryonic kidney	4090	4038	0.987286		693	676	0.975469
s000544	Human Normal Liver Tissue Sample 1	Liver	155262	154982	0.998197		2178	2081	0.955464
s000559	QF1160MB	Melanocyte	469826	469381	0.999053		5287	5156	0.975222
s000571	fibroblasts_cell_culture	Fibroblast	858442	788892	0.918981		30364	26434	0.87057
s000572	MCF7_smallRNAseq	Epithelium, Mammary gland	331248	329604	0.995037		6905	6685	0.968139
s000573	HeLa	Cervix, Epithelium	74904	73983	0.987704		12319	11721	0.951457
s000574	U2OS	Epithelium, Bone	51429	50841	0.988567		9217	8856	0.960833
s000575	143B	Bone	60758	60217	0.991096		28771	27946	0.971325
s000576	A549	Epithelium, Lung	24791	24555	0.99048		27368	26548	0.970038
s000578	SW480	Epithelium, Colon	69236	68567	0.990337		22494	21456	0.953854
s000579	DLD2	Colon	94163	93334	0.991196		9369	8884	0.948234
s000580	MCF7	Epithelium, Mammary gland	44217	43771	0.989913		23339	22879	0.980291
s000581	MB-MDA231	Mammary gland	79300	78560	0.990668		22393	21674	0.967892
s000586	NPC sample from patient 1 (female)	Nasopharynx	72	66	0.916667		987	941	0.953394
s000596	smRNA_mock_24h	Foreskin fibroblast	112031	111633	0.996447		18860	17257	0.915005
s000600	Endogenous small RNAs from human senescent fibroblast WI-38	Embryonic lung fibroblast	130150	130070	0.999385		12280	11939	0.972231
s000603	miRNA_RA_1	Heart right atrium	137031	136231	0.994162		47629	46190	0.969787
s000604	miRNA_LA_1	Heart left atrium	99799	99101	0.993006		51820	50280	0.970282
s000611	HeLa sRNA mock sRNA	Cervix, Epithelium	858065	818043	0.953358		7854	7099	0.903871
s000614	Whole Brain small RNAs 1	Brain	359309	356849	0.993154		691	688	0.995658
s000616	smRNA-Seq analysis of H1EScd1, HS1295-1_42ERCAAXX	Embryonic stem cell	133191	133033	0.998814		1867	1828	0.979111
s000617	smRNA-Seq analysis of HS1740; HS1740-1_430N8AAXX	Mammary epithelium	492078	479927	0.975307		158028	154805	0.979605
s000618	smRNA-Seq Brain-Neurospheres; M01579-1	Neural stem cell, Brain cortex	36747	36463	0.992271		2188	1919	0.877057
s000621	smRNA-Seq Brain-Germinal Matrix; M01576-1	Brain	353289	350500	0.992106		2345	2115	0.901919
s000623	smRNA-Seq Brain; M01582-1	Fetal Brain	105168	103511	0.984244		2486	2228	0.896219
s000625	smRNA-Seq Brain-Neurospheres; M01580-1	Neural stem cell, Brain cortex	31974	31724	0.992181		1290	1135	0.879845
s000627	19-33 nucleotide RNA from total cells, MonoMac-6 cells	Monocyte	0	0	#DIV/0!		29	24	0.827586
s000629	EAVES058	Embryonic stem cell	19886	19824	0.996882		821	801	0.975639
s000631	Hela control cell line	Cervix, Epithelium	51	18	0.352941		67	17	0.253731
s000638	THP-1 whole cell RNA, no treatment	Monocyte	115213	110869	0.962296		2931	2803	0.956329
s000646	552	Embryonic fibroblast	252	238	0.944444		1274	1252	0.982732
s000656	miRNA profile vs mRNA diversity	Cervix, Epithelium	7640	7361	0.963482		46781	45825	0.979564
s000657	WTAK_heart	Heart	140072	136618	0.975341		827164	812222	0.981936
s000660	WTAK_Lung	Lung	670912	664204	0.990002		613224	604129	0.985169
s000663	WTAK_Thymus	Thymus	518385	511515	0.986747		340031	334778	0.984551
s000666	WTAK_Testes	Testis	265529	262055	0.986917		347056	342061	0.985608
s000669	WTAK_Spleen	Spleen	457261	448497	0.980834		686957	677817	0.986695
s000672	WTAK_Kidney	Kidney	944442	935481	0.990512		532158	524193	0.985033
s000675	WTAK_Liver	Liver	204294	199991	0.978937		154831	151936	0.981302
s000678	WTAK_Ovary	Ovary	356736	353068	0.989718		232205	228955	0.986004
s000680	SREK_Brain	Brain	757	751	0.992074		111	105	0.945946
s000682	SREK_Placenta	Placenta	122	80	0.655738		200164	198170	0.990038
s000705	Pat1N	Lung	757449	754987	0.99675		47950	45431	0.947466

## Sheet: 500a,501
miRGator			miR-500a			miR-501			Summary
			AAUGCACCU…	AUGCACCUU…		AAUGCACCU….	AUGCACCU….			miR-500a		miR-501
sample id	tissue type		sequencing	sequencing		sequencing reads	sequencing reads		Tissue type	isomiR	Canonical	canonical	isomiR
			reads	reads						AAUGCA..	AUGCA..	AAUGCA..	AUGCA..	samples	QC let-7a	QC miR-23a
									mammary epithelium	1	4.6	1	0.08	7	0.96	0.98
49	mammary epithelium		100	548		239	26		fetal lung fibroblast	1	9.9	1	0.09	4	0.99	0.97
50	mammary epithelium		65	681		323	20		cervix epithelium	1	2.9	1	0.09	13	0.97	0.92
51	mammary epithelium		41	112		38	2		endometrium	1	6.7	1	0.07	4	0.97	0.92
52	mammary epithelium		28	182		76	8		liver	1	2.6	1	0.07	17	0.99	0.97
572	mammary epithelium		22	32		26	7		melanocyte	1	7.3	1	0.14	12	0.99	0.98
580	mammary epithelium		55	43		41	4		Embryonic stem cells	1	11.2	1	0.14	4	0.99	0.97
617	mammary epithelium		76	195		58	0		brain	1	26	1	0.14	11	0.99	0.88
	Total reads		387	1793		801	67		heart	1	0.8	1	0.02	9	0.99	0.98
									lung	1	1.2	1	0.05	15	0.99	0.82
120	fetal lung fibroblast		18	169		35	3		thymus	1	0.3	1	0.01	3	0.99	0.98
121	fetal lung fibroblast		20	248		79	8		testis	1	0.4	1	0.02	2	0.99	0.98
600	embryonic lung fibroblast		8	33		5	0		spleen	1	0.4	1	0.02	2	0.98	0.99
601	embryonic lung fibroblast		0	5		5	0		kidney	1	0.4	1	0.01	2	0.99	0.98
	Total reads		46	455		124	11		ovary	1	0.2	1	0.03	1	0.99	0.99
122	HeLa		46	159		32	4
123	HeLa		31	134		30	6
124	HeLa		68	68		309	21
125	HeLa		45	27		134	3
126	HeLa		110	455		309	38
127	HeLa		149	676		307	28
128	HeLa		1	3		3	0
129	HeLa		1	1		3	0
131	HeLa		13	12		0	0
573	HeLa		32	42		40	0
611	HeLa		24	101		55	8
612	HeLa		70	332		148	21
613	HeLa		54	180		102	8
656	HeLa		112	34		13	0
	Total reads		756	2224		1485	137
404	endometrium		1559	11694		4891	380
405	endometrium		1173	7987		3107	192
406	endometrium		717	3557		2048	145
407	endometrium		1687	11338		4939	321
	Total reads		5136	34576		14985	1038
544	liver		95	280		116	6
545	liver		178	450		176	7
546	liver		138	398		186	13
547	liver		126	258		82	4
548	liver		388	1149		468	27
549	liver		267	588		383	28
550	liver		201	503		323	23
551	liver		206	452		290	15
552	liver		260	1214		507	33
553	liver		132	349		164	13
554	liver		237	1000		381	41
555	liver		85	264		174	8
556	liver		108	279		156	9
557	liver		75	275		112	3
558	liver		479	2467		1230	103
675	liver		892	482		40	1
677	liver		23	22		4	0
	Total reads		3890	10430		4792	334
559	melanocyte		16	208		56	4
560	melanocyte		7	63		16	0
561	melanocyte		3	63		13	0
562	melanocyte		21	119		40	12
563	melanocyte		67	191		77	12
564	melanocyte		48	526		100	9
565	melanocyte		8	61		18	1
566	melanocyte		28	239		57	5
567	melanocyte		76	320		74	13
568	melanocyte		24	300		61	7
569	melanocyte		27	287		63	16
570	melanocyte		18	142		27	5
	Total reads		343	2519		602	84
469	Embryonic stem cells		1	7		1	1
616	Embryonic stem cells		21	255		61	12
629	Embryonic stem cells		12	173		46	3
630	Embryonic stem cells		25	231		38	5
	Total reads		59	666		146	21
614	brain		2	17		6	0
615	brain		94	44		76	0
618	nsc brain cortex		63	2047		331	59
619	nsc brain cortex		62	2979		597	108
620	nsc brain cortex		64	1754		331	58
621	brain		31	1240		187	21
622	brain		22	638		88	10
623	fetal brain		6	440		72	0
624	fetal brain		26	551		114	0
625	nsc brain cortex		63	2217		365	57
626	nsc brain cortex		80	1411		327	46
	Total reads		513	13338		2494	359
603	heart ra		126	92		46	1
604	heart la		155	122		65	1
605	heart ra		89	72		49	0
606	heart la		63	85		52	1
607	heart ra		85	99		56	2
608	heart la		57	53		44	2
609	heart ra		61	63		41	1
610	heart la		52	65		32	0
657	heart		508	271		26	0
	Total reads		1196	922		411	8
660	lung		1365	808		44	0
661	lung		5	7		2	0
662	lung		93	37		15	1
705	lung		289	276		128	6
706	lung		218	367		217	10
707	lung		277	340		108	5
708	lung		113	249		96	9
709	lung		296	397		142	8
710	lung		179	293		120	6
711	lung		257	524		140	9
712	lung		148	390		129	7
713	lung		258	447		138	3
714	lung		254	466		211	9
715	lung		220	357		134	3
716	lung		121	320		122	5
	Total reads		4093	5278		1746	81
663	thymus		2464	772		146	2
664	thymus		5	0		3	0
665	thymus		81	23		2	0
	Total reads		2550	795		151	2
666	testis		1711	639		42	1
668	testis		71	19		3	0
	Total reads		1782	658		45	1
669	spleen		2709	1133		123	1
671	spleen		103	52		1	1
	Total reads		2812	1185		124	2
672	kidney		5747	2202		370	4
674	kidney		34	26		4	0
	Total reads		5781	2228		374	4
678	ovary		1266	278		30	1
	Total reads		1266	278		30	1
	Grand total reads		30620	77357		28319	2154

## Sheet: miR-101-1
miR-101-1		Canonical	Isomir
		GUACAGUACU….	UACAGUACU….
miRGator sample	Tissue type	Sequencing reads	Sequencing reads
120	fetal lung fibroblast	5922	1997
121	fetal lung fibroblast	4164	1300
	Total	10086	3297
10	epidermis, nodular tumor	5509	21176
11	epidermis, nodular tumor	6115	23327
12	epidermis, nodular tumor	16799	56852				Summary
13	epidermis, nodular tumor	20391	70626
14	epidermis, nodular tumor	8317	30502				miR-101-1	Canonical miRNA	IsomiR	Samples	QC (let-7a-1)	QC (23a)
15	epidermis, nodular tumor	13480	50448					GUACA….	UACA….
16	epidermis, nodular tumor	8209	38650				fetal lung fibroblast	1	0.33	2	0.99	0.97
17	epidermis, nodular tumor	15563	74133				epidermis, nodular tumor	1	3.3	15	0.99	0.98
18	epidermis, nodular tumor	10657	32106				Adipose	1	0.022	6	0.73	0.97
19	epidermis, nodular tumor	22000	53520				Nasal mucosa	1	0.047	18	0.81	0.98
20	epidermis, nodular tumor	13690	35333				Brain	1	2.03	14	0.98	0.88
21	epidermis, nodular tumor	12020	29358
22	epidermis, nodular tumor	10398	25709
23	epidermis, nodular tumor	3330	10388
24	epidermis, nodular tumor	4118	14300
	Total	170596	566428
132	Adipose tissue	191	3
133	Adipose tissue	53	0
134	Adipose tissue	242	3
135	Adipose tissue	293	7
136	Adipose tissue	809	19
137	Adipose tissue	1035	27
	Total	2623	59
141	nasal epithelium, nasal mucosa	87	0
142	nasal epithelium, nasal mucosa	121	1
143	nasal epithelium, nasal mucosa	125	0
144	nasal epithelium, nasal mucosa	179	1
145	nasal epithelium, nasal mucosa	143	1
146	nasal epithelium, nasal mucosa	336	1
147	nasal epithelium, nasal mucosa	475	1
148	nasal epithelium, nasal mucosa	293	2
149	nasal epithelium, nasal mucosa	11	0
150	nasal epithelium, nasal mucosa	424	2
151	nasal epithelium, nasal mucosa	150	0
152	nasal epithelium, nasal mucosa	207	0
153	Nasal mucosa	45	3
154	Nasal mucosa	1357	89
155	Nasal mucosa	5542	348
156	nasal mucosa	5	0
157	nasal mucosa	17	0
158	nasal mucosa	2	0
		9519	449
614	Whole brain	4419	2677
615	Whole brain	9235	4392
618	Neural stem cell, brain cortex	6247	11130
619	Neural stem cell, brain cortex	11497	21067
620	Neural stem cell, brain cortex	3928	5850
621	Brain	22679	82523
622	Brain	14485	34426
623	Fetal brain	30980	55789
624	Fetal brain	35860	72189
625	Neural stem cell, brain cortex	10182	15155
626	Neural stem cell, brain cortex	3631	7400
636	Brain	1	0
680	Brain	2	0
681	Brain	715	10
	Total	153861	312608

## Sheet: miR-106a
miR-106a		Canonical	Isomir	Isomir
		AAAAGUGCUU….	AAAGUGCUU….	AGUGCUU….
miRGator sample	Tissue type	Sequencing reads	Sequencing reads				Summary
122	HeLa	1	1	0
123	HeLa	0	1	0			miR-106a	Canonical miRNA	IsomiR	Isomir
124	HeLa	17	787	0				AAAAGUGCUU….	AAAGUGCUU….	AGUGCUU….	Samples	QC (let-7a-1)	QC (23a)
125	HeLa	16	597	0			HeLa	1	145	0.34	16	0.96	0.92
126	HeLa	8	3349	0			lung	1	0.54	0	15	0.99	0.98
127	HeLa	8	4241	7			brain	1	0.94	9	14	0.98	0.88
128	HeLa	0	0	0
129	HeLa	0	0	0
130	HeLa	0	0	0
131	HeLa	0	22	0
573	HeLa	8	162	11
595	HeLa	0	0	0
611	HeLa	8	1251	0
612	HeLa	17	1629	7
613	HeLa	15	2152	6
656	HeLa	0	36	3
		98	14228	34
660	lung	847	472	16
661	lung	1	14	0
662	lung	10	9	0
705	lung	971	496	0
706	lung	873	340	0
707	lung	440	174	0
708	lung	230	124	0
709	lung	422	230	0
710	lung	75	66	0
711	lung	279	183	0
712	lung	96	117	0
713	lung	265	145	0
714	lung	124	155	0
715	lung	275	130	0
716	lung	86	52	0
	Total	4994	2707	16
614	Whole brain	2	3	0
615	Whole brain	63	48	4
618	Neural stem cell, brain cortex	40	16	143
619	Neural stem cell, brain cortex	29	18	230
620	Neural stem cell, brain cortex	163	43	74
621	brain	77	43	787
622	brain	51	68	665
623	Fetal brain	40	58	958
624	Fetal brain	58	92	1745
625	Neural stem cell, brain cortex	8	6	143
626	Neural stem cell, brain cortex	53	31	467
636	Brain	0	119	0
680	Brain	1	2	0
681	Brain	2	4	0
	Total	587	551	5216

## Sheet: miR-140
miR-140
		UACCACAGGGU…	ACCACAGGG...
miRGator sample	Tissue type	Sequencing reads	Sequencing reads		Summary
141	nasal epithelium, nasal mucosa	167	1332
142	nasal epithelium, nasal mucosa	89	676		miR-140	Canonical miRNA	IsomiR
143	nasal epithelium, nasal mucosa	164	1152			ACCACAGGGU….	UACCACAGGG...	Samples	QC (let-7a-1)	QC (23a)
144	nasal epithelium, nasal mucosa	284	1272		nasal epithelium, nasal mucosa	1	0.154	18	0.81	0.98
145	nasal epithelium, nasal mucosa	324	2139		adipose tissue	1	0.103	6	0.73	0.97
146	nasal epithelium, nasal mucosa	317	3229		Brain	1	1.1	14	0.98	0.88
147	nasal epithelium, nasal mucosa	596	2811		melanocyte	1	2.04	12	0.99	0.98
148	nasal epithelium, nasal mucosa	255	2154		heart	1	1.61	11	0.99	0.98
149	nasal epithelium, nasal mucosa	96	925		epidermis, nodular tumor	1	1.78	15	0.99	0.98
150	nasal epithelium, nasal mucosa	219	1612
151	nasal epithelium, nasal mucosa	219	2147
152	nasal epithelium, nasal mucosa	363	2614
153	nasal mucosa	82	181
154	nasal mucosa	28	90
155	nasal mucosa	43	101
156	nasal mucosa	226	581
157	nasal mucosa	131	531
158	nasal mucosa	68	271
	Total	3671	23818
132	adipose tissue	267	2812
133	adipose tissue	24	413
134	adipose tissue	79	678
135	adipose tissue	243	1883
136	adipose tissue	49	532
137	adipose tissue	81	888
	Total	743	7206
614	Whole brain	27088	13254
615	Whole brain	3190	7682
618	neural stem cell, brain cortex	456	1159
619	neural stem cell, brain cortex	877	1489
620	neural stem cell, brain cortex	368	897
621	Brain	2023	2619
622	Brain	955	1592
623	Fetal brain	833	1412
624	Fetal brain	1094	1745
625	neural stem cell, brain cortex	499	1078
626	neural stem cell, brain cortex	447	1064
636	Brain	0	0
680	Brain	2	36
681	Brain	193	328
	Total	38025	34355
559	melanocyte	38517	21802
560	melanocyte	12024	4672
561	melanocyte	33069	12853
562	melanocyte	7752	5357
563	melanocyte	7486	3750
564	melanocyte	20217	11019
565	melanocyte	12306	5392
566	melanocyte	11755	5510
567	melanocyte	7691	6095
568	melanocyte	8759	4252
569	melanocyte	57684	25228
570	melanocyte	7061	3752
	Total	224321	109682
603	heart, right atrium	39611	16781
604	heart, left atrium	61123	32601
605	heart, right atrium	51489	20963
606	heart left atrium	47878	22732
607	heart, right atrium	50715	23059
608	heart, left atrium	27699	12137
609	heart, right atrium	24730	10275
610	heart left atrium	23728	11052
657	heart	38882	76398
658	heart	3	7
659	heart	372	644
	Total	366230	226649
10	epidermis, nodular tumor	2119	1552
11	epidermis, nodular tumor	2298	1701
12	epidermis, nodular tumor	3502	1810
13	epidermis, nodular tumor	4087	2184
14	epidermis, nodular tumor	1722	978
15	epidermis, nodular tumor	2721	1613
16	epidermis, nodular tumor	1376	735
17	epidermis, nodular tumor	2628	1375
18	epidermis, nodular tumor	2517	1588
19	epidermis, nodular tumor	5974	3304
20	epidermis, nodular tumor	4045	2339
21	epidermis, nodular tumor	3665	1783
22	epidermis, nodular tumor	3400	1563
23	epidermis, nodular tumor	1693	921
24	epidermis, nodular tumor	2186	1249
	Total	43933	24695

## Sheet: miR-215
miR-215		Canonical	Isomir
		AUGACCU…	UGACCU…
miRGator sample	Tissue type	Sequencing reads	Sequencing reads
544	Normal liver	15	2114		Summary
545	Normal liver	23	5187
546	Normal liver	48	5014		miR-215	Canonical miRNA	IsomiR
675	Liver	50	1692			AUGACCU…..	UGACCU……	Samples	hsa-let-7a-1	hsa-mir-23a
676	Liver	0	3		Lung	1	0.21	15	0.99	0.98
677	Liver	0	73		Mammary glandular cells	1	0.09	4	0.99	0.98
	Total	136	14083		Liver	1	103	6	0.99	0.98
					Kidney	1	11.8	3	0.99	0.98
40	Mammary glandular cell	345	26
41	Mammary glandular cell	161	19
42	Mammary glandular cell	131	8
43	Mammary glandular cell	89	10
	Total	726	63
660	Lung	94	174
661	Lung	0	2
662	Lung	0	0
705	Lung	147	17
706	Lung	186	48
707	Lung	401	7
708	Lung	2485	566
709	Lung	145	50
710	Lung	174	21
711	Lung	200	22
712	Lung	215	25
713	Lung	245	37
714	Lung	329	7
715	Lung	198	36
716	Lung	206	27
	Total	5025	1039
672	Kidney	89	945
673	Kidney	0	7
674	Kidney	2	119
	Total	91	1071

## Sheet: miR-4454
miR-4454		Canonical	Isomir
		AUCCGAGUCACGGCACCAA	UCCGAGUCACGGCACCAA
miRGator sample	Tissue type	Sequencing reads	Sequencing reads		Summary
122	HeLa	67	641
123	HeLa	82	731		miR-4454	Canonical	IsomiR
124	HeLa	0	137			AUCCGA…	UCCGA…	Samples	QC (let-7a-1)	QC (23a)
125	HeLa	0	56		HeLa	1	10.7	14	0.96	0.92
126	HeLa	8	75		liver	1	0.03	6	0.99	0.98
127	HeLa	6	14		lung	1	0.15	15	0.99	0.98
128	HeLa	1	0		thymus	1	0.4	2	0.98	0.98
131	HeLa	193	9271		testis	1	0.62	3	0.99	0.98
573	HeLa	59	868		spleen	1	0.16	3	0.98	0.98
595	HeLa	0	0		kidney	1	0.03	3	0.99	0.98
611	HeLa	17	800		bone	1	13.9	2	0.99	0.97
612	HeLa	74	1790
613	HeLa	38	740
656	HeLa	4461	38612
	Total	5006	53735
544	Normal liver	2	0
545	Normal liver	33	5
546	Normal liver	0	0
675	liver	24494	658
676	liver	1	0
677	liver	288	93
	Total	24818	756
660	lung	6634	933
661	lung	75	2
662	lung	205	45
705	lung	5	2
706	lung	3	12
707	lung	5	3
708	lung	5	8
709	lung	5	7
710	lung	10	11
711	lung	19	11
712	lung	8	4
713	lung	5	5
714	lung	5	2
715	lung	6	4
716	lung	2	2
	Total	6992	1051
663	thymus	360	140
665	thymus	8	6
	Total	368	146
666	testis	329	205
667	testis	0	0
668	testis	6	4
	Total	335	209
669	spleen	3308	491
670	spleen	0	0
671	spleen	69	47
	Total	3377	538
672	kidney	4756	127
673	kidney	0	0
674	kidney	36	0
	Total	4792	127
574	U2OS	22	452
575	Bone	37	371
	Total	59	823
